# Supplementary material for: First and second trimester urinary metabolic profiles and fetal growth restriction: an exploratory nested case-control study within the infant development and environment study
Source: BMC Pregnancy Childbirth. 2018 Feb 8;18:48. doi: 10.1186/s12884-018-1674-8 (PMC5806311; doi:10.1186/s12884-018-1674-8)
Supplement: Supplementary file 2 — Tyrosine concentrations for all samples. Tyrosine was not a standard metabolite and was quantified individually in the software program Chenomx NMR, suite 8.2, profiler mode, by fitting experimental spectra to resonant tyrosine peaks at δ 6.88 (d) and 7.18 (d). The concentrations were expressed as mmol/L of urine and mmol/mol of Creatinine. (XLSX 135 kb) [file 12884_2018_1674_MOESM2_ESM.xlsx]

## Sheet: mmol per L
mmol/L	Specimen ID	Sample number	Cases/Controls	Trimester	Creatinine	Creatine	D-Glucose-beta	Alanine	Lactic Acid	Acetic Acid	Succinic Acid	Citric Acid	Dimethylamine	Trimethylamine	Betaine	Glycine	Fumaric Acid	Formic Acid	1-Methylnicotinamide	N,N-Dimethylglycine	Trigonelline	Hippuric Acid	==Nonstanard Compounds==	D-Lactose	Paracetamol	Paracetamol-glucuronide	Acetone	3-Hydroxybutyric Acid	Acetoacetic Acid	Benzoic Acid	Ethanol		Tyrosine
Cases in First Trimester	70851114	1_11_10ep1	Case	1	12.4	2.23	0.24	0.28	0.25	0.08	0.07	3.68	0.33	0.1	0.18	1.7	0	0.14	0.15	0.13	0.17	2.28	========	1.28	0	0	0.04	0	0.19	0.01	0.1	========	0.146
	70881114	1_12_10ep1	Case	1	20.2	0.1	0.43	0.44	0.48	0.12	0.16	4.83	0.51	0.05	0.14	2.36	0.01	0.19	0.16	0.08	0.06	3.25	========	0.27	0	0	0.03	0	0.17	0	0	========	0.1521
	71181114	1_15_10ep1	Case	1	7.8	0.5	0.13	0.19	0.16	0.07	0.23	3.19	0.19	0.03	0.09	1.74	0	0.14	0.13	0.06	0.07	0.41	========	0.1	0	0	0.02	0	0.1	0	0	========	0.1234
	71281114	1_16_10ep1	Case	1	0.8	0.01	0.05	0.04	0.04	0.01	0.03	0.59	0.03	0.01	0.04	0.28	0	0.03	0.01	0.01	0.03	0.18	========	0.02	0	0	0.01	0	0	0	0	========	0.0119
	71481114	1_19_10ep1	Case	1	2	0.16	0.13	0.18	0.13	0.04	0.06	1.92	0.07	0.02	0.07	1	0	0.07	0.01	0.03	0.05	1.41	========	0.08	0	0	0.01	0	0.04	0	0	========	0.0552
	71581114	1_20_10ep1	Case	1	20.5	0.29	0.4	0.8	0.53	0.15	0.15	4.97	0.41	0.06	0.23	9.89	0.01	0.23	0.19	0.1	0.11	0.98	========	0.22	0	0	0.03	0	0.32	0	0.1	========	0.2537
	80011113	1_31_10ep1	Case	1	12.1	0.32	0.38	0.79	0.55	0.03	0.15	7.38	1.07	0.07	0.29	0.15	0.02	0.28	0.12	0.11	0.21	3.47	========	0.16	0	0	0	0	0.23	0	0	========	0.3446
	80081113	1_34_10ep1	Case	1	15.3	1.07	0.66	0.94	0.97	0.1	0.43	5.7	0.44	0.08	0.25	4.08	0.02	0.17	0.15	0.12	0.04	1.87	========	0.42	0	0	0.03	0	0	0	0.07	========	0.3183
	80231113	1_36_10ep1	Case	1	15.9	0.4	0.27	0.24	0.33	0.11	0.5	2.57	0.6	0.04	0.03	3.06	0	0.22	0.13	0.07	0.05	0.86	========	0.37	0.01	0	0.02	0	0	0	0	========	0.1389
	80261113	1_37_10ep1	Case	1	13.6	1.32	0.28	0.36	0.35	0.06	0.12	6.28	0.42	0.04	0.13	3.54	0.01	0.15	0.16	0.05	0.12	1.15	========	0.33	0	0	0.03	0	0	0.04	0	========	0.1726
	80291113	1_38_10ep1	Case	1	4.9	0.26	0.13	0.18	0.23	0.08	0.09	2.71	0.11	0.03	0.06	1.66	0	0.1	0.11	0.05	0.07	0.4	========	0	0	0	0.03	0	0.21	0	0	========	0.0824
	80511113	1_42_10ep1	Case	1	19.9	3.28	0.3	0.76	0.61	0.17	0.14	7.21	1.04	0.08	0.47	11.14	0	0.2	0.09	0.07	0.05	1.37	========	0.12	0	0	0	0	0	0	0.18	========	0.3868
	80681113	1_47_10ep1	Case	1	17.1	0.5	0.34	0.5	1.11	0.29	0.37	8.2	0.41	0.05	0.25	7.86	0.02	0.37	0.17	0.05	0.04	2.19	========	0.21	0	0	0.09	0	0.33	0	0	========	0.3978
	80751113	1_51_10ep1	Case	1	14.9	5.59	0.45	0.87	1.27	0.1	0.1	5.02	0.44	0.05	0.27	0.1	0.01	0.23	0.24	0.08	0.07	6.48	========	0.2	0	0	0.03	0	0	0	0.23	========	0.4899
	80811113	1_52_10ep1	Case	1	16	1.04	0.35	0.81	0.75	0.27	0.79	7.04	0.33	0.08	1.19	5.11	0.01	0.41	0.32	0.16	0.13	2.39	========	1.52	0	0	0.03	0	0.36	0.01	0	========	0.1825
	80801113	1_54_10ep1	Case	1	13.2	0.11	0.26	0.35	0.41	0.09	0.48	4.79	0.34	0.04	0.15	2.94	0.01	0.16	0.11	0.05	0.06	2.47	========	0.47	0	0	0.02	0	0.1	0.03	0.12	========	0.2074
	81201114	1_57_10ep1	Case	1	1.7	0.35	0.05	0.16	0.46	0.06	0.06	0.56	0.06	0.01	0.05	0.38	0	0.03	0.04	0.01	0.02	0.14	========	0.01	0.02	0.37	0.01	0	0.02	0	0	========	0.0213
	81171114	1_64_10ep1	Case	1	28.3	0.7	0.49	1.3	2.54	0.12	0.06	4.79	0.74	0.06	0.34	3.03	0.03	0.19	0.12	0.09	0.06	7.61	========	0.29	0	0	0.03	0	0	0.06	0	========	0.4192
	81401114	1_67_10ep1	Case	1	8.8	2.02	0.22	0.76	0.92	0.11	0.41	5.54	0.28	0.05	0.14	4.12	0.01	0.28	0.12	0.08	0.09	1.05	========	0.35	0	0	0.02	0	0.22	0	0	========	0.2799
	81441114	1_69_10ep1	Case	1	0.9	0.19	0.07	0.02	0.04	0.01	0.03	0.24	0.03	0	0.02	0.33	0	0.03	0.02	0.01	0.1	0.16	========	0.01	0	0	0	0	0.01	0	0	========	0.0104
	81381114	1_70_10ep1	Case	1	24.2	4.88	0.6	2.13	11.4	0.5	0.35	9.49	0.6	0.07	0.3	0.2	0.04	0.23	0.13	0.13	0.18	0.84	========	1.52	0	0	0	0	0.33	0	0.12	========	0.39
	81521114	1_73_10ep1	Case	1	24.8	6.96	1.02	0.92	1.39	0.13	0.4	9.05	1.09	0.09	0.29	0.45	0.05	0.19	0.16	0.17	0.07	9.58	========	0	0	0	0.01	1.23	0	0.07	0	========	0.4336
	82331113	1_78_10ep1	Case	1	15.7	1.3	0.29	0.53	0.44	0.09	0.33	5	0.38	0.05	0.16	3.73	0	0.2	0.1	0.07	0.03	0.83	========	0.2	0	0	0.02	0	0	0.01	0	========	0.2801
	81621113	2_113_10ep1	Case	1	8.2	0.35	0.16	0.29	0.28	0.05	0.07	2.14	0.35	0.04	0.2	2.18	0	0.11	0.05	0.06	0.03	0.85	========	0.09	0	0	0.01	0	0.11	0	0	========	0.0884
	81701113	2_114_10ep1	Case	1	11.5	0.97	0.21	0.44	0.42	0.13	0.26	7.5	0.31	0.04	0.65	3.94	0.01	0.22	0.14	0.06	0.16	0.52	========	0.14	0	0	0.02	0	0.11	0	0	========	0.2546
	81821113	2_118_10ep1	Case	1	23.8	0.75	0.71	0.46	1.16	0.2	0.29	12.79	1.84	0.12	0.59	6.95	0.04	0.37	0.21	0.19	0.03	1.66	========	0.29	0	0	0.59	3.92	0	0	0	========	0.6007
	81801113	2_121_10ep1	Case	1	17.1	2.34	0.32	0.58	0.49	0.11	0.09	5.18	0.44	0.05	0.19	4.56	0.01	0.29	0.1	0.1	0.03	0.83	========	0.2	0	0	0.04	0	0	0	0	========	0.2993
	81941113	2_126_10ep1	Case	1	5.2	0.85	0.14	0.16	0.29	0.08	0.09	1.58	0.12	0.01	0.02	1.2	0	0.14	0.05	0.03	0.03	0.68	========	0.05	0	0	0.01	0	0.09	0	0.02	========	0.098
	82021113	2_127_10ep1	Case	1	1.6	0.02	0.06	0.16	0.19	0.05	0.08	1.07	0.05	0.02	0.14	0.34	0.02	0.03	0.06	0.03	0.06	0.36	========	0.03	0	0	0.01	0	0.03	0	0.01	========	0.0445
	82031113	2_128_10ep1	Case	1	8.5	0.57	0.16	0.36	0.29	0.08	0.06	4.69	0.22	0.09	0.21	3.1	0	0.15	0.07	0.12	0.06	1.92	========	0.23	0	0	0.02	0	0.11	0	0.23	========	0.2709
	82161113	2_133_10ep1	Case	1	22.9	0.29	0.38	0.51	0.67	0.11	0.33	8.72	0.52	0.06	0.25	3.18	0.08	0.12	0.14	0.07	1.08	0.94	========	0.04	0	0	0.07	0	0.21	0	0.16	========	0.1471
	82641113	2_174_10ep1	Case	1	18.3	0.61	0.41	0.47	0.75	0.21	0.14	5.64	0.5	0.04	0.27	3.83	0.01	0.2	0.15	0.07	0.09	1.25	========	0.13	0	0	0.15	0.47	0.61	0.02	0	========	0.2477
	82591113	2_179_10ep1	Case	1	9.8	0.23	0.26	0.62	0.59	0.09	0.16	3.41	0.24	0.03	0.19	4.72	0.01	0.29	0.12	0.05	0.13	3.79	========	0.35	0	0	0.02	0	0.02	0.03	0.11	========	0.1867
	82571113	2_182_10ep1	Case	1	18.3	3.88	0.54	0.46	1.04	0.03	0.39	6.96	0.48	0.11	0.37	7.23	0.02	0.08	0.14	0.16	0.04	0.55	========	0.22	0	0	2.63	9.9	0	0	0	========	0.3223
	82741113	2_184_10ep1	Case	1	6.5	2.05	0.22	0.42	2.33	0.21	0.21	2.55	0.15	0.01	0.21	2.21	0.03	0.21	0.07	0.03	0.71	1.13	========	0.11	0.01	0	0.02	0	0.06	0	0	========	0.1226
	82761113	3_185_10ep1	Case	1	23.2	0.74	0.37	0.49	0.35	0.06	0.1	5.93	0.85	0.06	0.04	0.08	0.01	0.27	0.21	0.11	0.15	1.27	========	0.32	0.02	0	0	0	0.25	0.04	0	========	0.1933
	82811113	3_187_10ep1	Case	1	7.2	0.22	0.14	0.33	0.06	0.04	0.08	2.52	0.16	0.04	0.17	1.8	0	0.16	0.07	0.06	0.03	0.48	========	0.07	0	0	0.02	0	0.05	0.02	0	========	0.11
	90391113	3_189_10ep1	Case	1	5.3	0.23	0.13	0.28	0.27	0.15	0.2	3.05	0.14	0.02	0.07	3.03	0	0.11	0.06	0.04	0.23	0.31	========	0.11	0	0.68	0.02	0	0.04	0	0	========	0.1129
	91181113	3_196_10ep1	Case	1	3.8	0.03	0.09	0.19	0.14	0.04	0.11	2.15	0.1	0.02	0.05	1.23	0	0.12	0.03	0.03	0.1	0.65	========	0.03	0.01	0	0.01	0	0.02	0	0	========	0.0775
	71991113	3_231_10ep1	Case	1	7.8	0.08	0.12	0.18	0.18	0.04	0.12	3.42	0.19	0.03	0.13	1.84	0	0.09	0.06	0.05	0.03	0.48	========	0.02	0	0	0.02	0	0.07	0	0	========	0.0774
	91661113	3_241_10ep1	Case	1	6.5	0.8	0.15	0.42	0.36	0.2	0.31	2.59	0.19	0.02	0.18	2.19	0.01	0.36	0.05	0.04	0.05	2.11	========	0.35	0	0	0.02	0	0.11	0.02	0	========	0.2013
	92091113	3_248_10ep1	Case	1	1.8	1.82	0	0.06	0	0.03	0.05	0.77	0.11	0.01	0.12	0.41	0.01	0.07	0.02	0.02	0.01	0	========	0.07	0	0	0.01	0	0.03	0	0	========	0.0255
	91441113	3_250_10ep1	Case	1	10.2	0.22	0.24	0.26	0.24	0.19	0.57	3.65	0.23	0.03	0.06	3.37	0	0.37	0.23	0.04	0.08	0.55	========	0.17	0	0	0.01	0	0.1	0	0.04	========	0.2261
	60271113	3_263_10ep1	Case	1	1.2	1.16	0.02	0.01	0	0.02	0.01	0.42	0.06	0	0.1	0.1	0	0.02	0.02	0.01	0.02	0.09	========	0.02	0	0	0.02	0	0	0	0.04	========	0.0096
	60481113	3_265_10ep1	Case	1	8.3	0.15	0.16	0.55	2.1	0.09	0.12	3.82	0.26	0.04	0.24	1.7	0.04	0.34	0.12	0.07	0.11	2.06	========	0.66	0.01	0	0.02	0	0.11	0.02	0	========	0.1343
	60811113	3_269_10ep1	Case	1	0.7	0.01	0.01	0.05	0.06	0.04	0.01	0.31	0.02	0.01	0.04	0.28	0	0.02	0.02	0.01	0.03	0.2	========	0.01	0	0	0	0	0.01	0	0	========	0.0173
	61011113	5_282_10ep1	Case	1	2.7	0.19	0.05	0.07	0.06	0.04	0.09	1.89	0.08	0.01	0.03	0.39	0	0.12	0.06	0.02	0.07	0.39	========	0.03	0	0	0.01	0	0.02	0	0	========	0.0381
	61051113	5_284_10ep1	Case	1	0.8	0.03	0.07	0.03	0.04	0.01	0.06	0.44	0.02	0	0.03	0.09	0	0.02	0.06	0.01	0.01	0.09	========	0.01	0	0	0	0	0.01	0	0	========	0.0145
	61451113	5_287_10ep1	Case	1	19.4	0.22	0.4	0.41	0.37	0.09	0.32	11.63	0.56	0.08	0.45	5.58	0.04	0.16	0.12	0.12	0.4	1.45	========	0.2	0	0	0.16	1.98	0	0.02	0	========	0.2025
	61661113	5_303_10ep1	Case	1	1.4	0.04	0.05	0.05	0.07	0.02	0.03	0.78	0.05	0.01	0.09	0.39	0	0.06	0.03	0.01	0.01	0.13	========	0.01	0	0	0.01	0	0.02	0	0.01	========	0.0255
	61841113	5_304_10ep1	Case	1	0.4	0.01	0.01	0.02	0.06	0.04	0.04	0.23	0.01	0	0.01	0.15	0	0.03	0	0.01	0.02	0.32	========	0	0	0	0	0	0.01	0.02	0	========	0
	61991113	5_307_10ep1	Case	1	3.6	0.08	0.08	0.27	0.15	0.03	0.05	0.94	0.08	0.07	0.08	0.92	0	0.08	0.02	0.09	0.05	0.95	========	0.03	0	0	0.02	0	0.05	0	0.02	========	0.0948
	62131113	5_309_10ep1	Case	1	1.4	0.43	0.12	0.06	0.11	0.01	0.04	0.57	0.05	0.01	0.04	0.37	0	0.07	0.01	0.02	0.02	0	========	0.05	0	0	0.01	0	0	0	0	========	0.0351
Controls in First Trimester	70021114	1_06_10ep1	Control	1	2.7	0.05	0.1	0.11	0.37	0.32	0.09	2.05	0.09	0.01	0.04	0.71	0.01	0.17	0.02	0.02	0.01	0.37	========	0.14	0	0	0.02	0	0.03	0.24	0.08	========	0.0588
	70361114	1_07_10ep1	Control	1	2.5	0.25	0.06	0.19	0.41	0.04	0.09	1.2	0.07	0.01	0.08	0.44	0.01	0.04	0.05	0.02	0.06	0.16	========	0.36	0	0	0.01	0	0.04	0	0	========	0.0342
	70461114	1_08_10ep1	Control	1	2.2	0.31	0.1	0.22	0.22	0.03	0.06	1.84	0.07	0.02	0.07	1.42	0	0.1	0.05	0.03	0.06	0.56	========	0.09	0	0	0.01	0	0.03	0	0.02	========	0.0639
	70471114	1_09_10ep1	Control	1	3.2	0.05	0.08	0.1	0.13	0.04	0.08	1.03	0.09	0.02	0.07	0.69	0	0.04	0.06	0.03	0.09	0.38	========	0.02	0	0	0.01	0	0.06	0	0	========	0.0431
	70661114	1_10_10ep1	Control	1	23	0.02	0.45	0.36	0.44	0.18	0.12	7.46	0.64	0.06	0.27	2.42	0.01	0.23	0.24	0.12	0.24	3.73	========	0.29	0	0	0.14	0.64	0.39	0.04	0	========	0.2603
	70951114	1_13_10ep1	Control	1	11.5	2.03	0.28	0.43	0.32	0.1	0.32	6.09	0.33	0.04	0.3	3.88	0.01	0.21	0.14	0.05	0.09	1.28	========	0.09	0	0	0.02	0	0	0	0.08	========	0.2262
	70981114	1_14_10ep1	Control	1	13.5	2.03	0.36	0.56	0.66	0.11	0.17	7.93	0.32	0.04	0.25	5.46	0.01	0.2	0.1	0.07	0.1	4.79	========	0.26	0	0	0.03	0	0.1	0	0.13	========	0.3162
	71451114	1_17_10ep1	Control	1	2.4	0.03	0.09	0.17	0.14	0.03	0.06	1.59	0.07	0.02	0.21	1.02	0.01	0.07	0.02	0.04	0.05	2.66	========	0.12	0	0	0.01	0	0.04	0	0.03	========	0.0628
	71461114	1_18_10ep1	Control	1	3	0.01	0.09	0.11	0.11	0.05	0.07	1.65	0.09	0.02	0.09	0.86	0	0.08	0.03	0.03	0.03	0.58	========	0.01	0	0	0.01	0	0.04	0	0	========	0.0454
	80021113	1_32_10ep1	Control	1	13.5	3.2	0.39	0.46	0.58	0.11	0.06	7.48	0.37	0.09	0.43	4.13	0.01	0.27	0.14	0.14	0.06	0.39	========	0.13	0	0	0.04	0	0	0	0	========	0.1605
	80031113	1_33_10ep1	Control	1	1	0.01	0.04	0.05	0.04	0.01	0.03	0.75	0.03	0.01	0.04	0.23	0	0.02	0.02	0.01	0.01	0.14	========	0.01	0	0	0.01	0	0.01	0	0	========	0.0106
	80181113	1_35_10ep1	Control	1	9.3	2.35	0.4	0.85	0.71	0.12	0.36	5.2	0.42	0.05	0.12	4.45	0.01	0.41	0.13	0.09	0.04	1.03	========	0.21	0	0	0.04	0	0.05	0	0	========	0.6568
	80431113	1_39_10ep1	Control	1	3.9	0.21	0.2	0.12	0.24	0.04	0.05	1.85	0.12	0.03	0.08	0.99	0	0.06	0.05	0.04	0.06	0.46	========	0.02	0.04	2.03	0.01	0	0.04	0	0	========	0.0379
	80401113	1_40_10ep1	Control	1	12	0.72	0.3	0.4	0.57	0.1	0.15	4.77	0.33	0.03	0.1	2.92	0	0.2	0.11	0.05	0.04	0.72	========	0.22	0	3.21	0.02	0	0.17	0.04	0	========	0.2242
	80471113	1_41_10ep1	Control	1	9.4	0.45	0.22	0.28	0.2	0.07	0.12	2.8	0.27	0.02	0.05	1.59	0.01	0.27	0.05	0.04	0.1	1.26	========	0.45	0	0	0.02	0	0.11	0	0	========	0.1214
	80551113	1_43_10ep1	Control	1	1.8	0.04	0.04	0.11	0.09	0.12	0.06	0.37	0.05	0.01	0.08	0.96	0	0.05	0.01	0.02	0.02	0.25	========	0	0	0	0	0	0.01	0	0.03	========	0.0322
	80561113	1_44_10ep1	Control	1	9.5	5.1	0.46	1.26	0.59	0.08	0.1	3.46	0.29	0.09	0.49	5.41	0.02	0.14	0.08	0.14	0.06	0.43	========	0.23	0.16	0	0.03	0	0.04	0.01	0	========	0.2536
	80591113	1_45_10ep1	Control	1	10.4	4.61	0.39	0.64	0.62	0.08	0.05	4.41	0.32	0.03	0.12	2.5	0.01	0.17	0.08	0.06	0.05	0.54	========	0.42	0	0	0.02	0	0	0	0	========	0.3072
	82001114	1_46_10ep1	Control	1	7.6	0.42	0.14	0.29	0.27	0.14	0.15	2.28	0.23	0.02	0.04	1.46	0	0.2	0.08	0.04	0.07	1.35	========	0.08	0.08	0	0.02	0	0.04	0.14	0	========	0.0581
	80701113	1_48_10ep1	Control	1	6	2.57	0.13	0.34	0.28	0.03	0.09	2.49	0.18	0.03	0.18	3.83	0	0.18	0.1	0.05	0.13	0.29	========	0.03	0	0	0.01	0	0.02	0	0	========	0.2206
	80721113	1_49_10ep1	Control	1	4.6	0.22	0.19	0.21	0.36	0.08	0.22	2.51	0.3	0.04	0.02	1.98	0	0.1	0.05	0.06	0.24	0.37	========	0.02	0	0	0.01	0	0.04	0	0	========	0.1166
	80731113	1_50_10ep1	Control	1	5.4	0.17	0.09	0.2	0.16	0.07	0.18	3.31	0.15	0.03	0.15	1.12	0.01	0.1	0.05	0.04	0.05	0.83	========	0.36	0	0	0.01	0	0.04	0	0	========	0.0823
	80831113	1_53_10ep1	Control	1	8.6	0.52	0.15	0.37	0.33	0.12	0.24	3.94	0.23	0.02	0.16	1.71	0.01	0.26	0.04	0.05	0.1	0.32	========	0.26	0	0	0.02	0	0.14	0	0	========	0.128
	80761114	1_55_10ep1	Control	1	14.8	0.05	0.32	0.92	0.71	0.18	0.11	7.96	0.43	0.05	0.36	6.06	0.01	0.46	0.07	0.08	0.09	1.53	========	0.26	0	0	0.03	0	0.25	0.05	0	========	0.3063
	80931114	1_56_10ep1	Control	1	5.4	0.05	0.1	0.22	0.21	0.04	0.11	2.88	0.17	0.03	0.15	0.67	0	0.06	0.06	0.05	0.06	0.45	========	0.18	0	0	0.01	0	0.06	0	0	========	0.1497
	80951114	1_58_10ep1	Control	1	14.1	0.6	0.29	1	1.94	0.1	0.15	6.23	0.91	0.1	0.27	5.52	0.01	0.21	0.14	0.17	0.07	4.03	========	0.49	0	0	0.03	0	0	0	0	========	0.5502
	81041114	1_59_10ep1	Control	1	9.5	0.6	0.25	0.43	0.36	0.03	0.05	3.72	0.23	0.03	0.19	3.6	0	0.15	0.09	0.04	0.04	0.28	========	0.08	0	0	0.02	0	0	0	0	========	0.1196
	81071114	1_60_10ep1	Control	1	14.3	1.04	0.42	1.14	2.2	0.33	0.18	10.81	1.58	0.06	0.53	7.27	0.04	0.35	0.11	0.09	0.07	0.54	========	0.26	0	0	0.12	0	0.62	0	0	========	0.9713
	81061114	1_61_10ep1	Control	1	5	0.63	0.1	0.29	0.36	0.73	0.13	2.25	0.15	0.03	0.08	3	0.01	0.07	0.05	0.04	0.25	0.71	========	0.08	0	0	0.02	0	0.06	0	0	========	0.0371
	81261114	1_62_10ep1	Control	1	7	3.45	0.13	0.25	0.29	0.06	0.05	3.7	0.18	0.04	0.16	0.97	0	0.16	0.11	0.06	0.05	1.64	========	0.22	0	0	0.02	0	0.05	0.02	0	========	0.1585
	81281114	1_63_10ep1	Control	1	10.8	3.01	0.31	0.47	0.42	0.11	0.34	6.16	0.29	0.04	0.18	4.71	0.02	0.26	0.15	0.07	0.57	1.96	========	0.16	0	0	0.03	0	0.25	0.01	0.14	========	0.2459
	81221114	1_65_10ep1	Control	1	13.9	0.33	0.18	0.32	0.36	0.08	0.16	1.57	0.32	0.12	0.15	4.94	0.01	0.19	0.06	0.15	0.13	3.16	========	0.23	0	0	0.02	0	0.17	0	0	========	0.1607
	81311114	1_66_10ep1	Control	1	6	1.97	0.08	0.18	0.45	0.18	0.13	1.75	0.15	0.02	0.11	1.73	0	0.08	0.06	0.04	0.03	0.3	========	0.12	0	0	0.01	0	0.08	0.01	0.05	========	0.0593
	81251114	1_68_10ep1	Control	1	4.6	0.05	0.11	0.15	0.16	0.03	0.17	3.15	0.15	0.03	0.32	1.15	0.01	0.09	0.07	0.05	0.03	4.26	========	0.1	0	0	0.01	0	0.04	0	0.21	========	0.092
	81391114	1_71_10ep1	Control	1	19.3	0.53	0.29	0.25	0.2	0.06	0.17	5.06	0.51	0.05	0.19	2.76	0	0.13	0.16	0.11	0.06	0	========	0.13	0	0	0.03	0	0	0	0	========	0.0953
	81511114	1_72_10ep1	Control	1	21	0.31	0.21	0.33	0.37	1.81	0.14	7.82	0.48	0.06	0.19	3.66	0.02	0.1	0.24	0.1	0.12	1.45	========	0.14	0	0	0.08	0	0	0	0	========	0.0945
	81591114	1_74_10ep1	Control	1	7.7	1.23	0.22	0.18	0.24	0.05	0.1	2.2	0.21	0.03	0.09	1.11	0	0.15	0.09	0.05	0.03	1.38	========	0.18	0	0	0.02	0	0.08	0	0	========	0.0644
	81661114	1_75_10ep1	Control	1	15.7	0.62	0.41	0.48	0.56	0.12	0.18	4.95	0.36	0.12	0.26	3.43	0	0.26	0.11	0.18	0	1.85	========	0.22	0.02	0	0.02	0	0.16	0	0.2	========	0.204
	80871113	1_76_10ep1	Control	1	25.6	3.1	0.68	1.1	1.18	0.13	0.12	5.98	0.5	0.22	0.29	2.68	0.01	0.34	0.15	0.33	0.08	2.66	========	0.17	0.37	0	0	0	0.04	0.01	0	========	0.3587
	82451113	1_77_10ep1	Control	1	10.9	2.14	0.27	0.35	0.32	0.07	0.39	5.13	0.26	0.03	0.2	3.1	0.01	0.16	0.11	0.04	0.08	2.01	========	0.15	0	0	0.02	0	0.07	0.02	0	========	0.1939
	82351113	2_110_10ep1	Control	1	7.7	1.63	0.1	0.16	0.45	0.17	0.08	1.73	0.22	0.02	0.09	0.85	0.02	0.08	0.08	0.04	0.07	1.59	========	0.24	0	0	0.01	0	0.06	0.07	0	========	0.0367
	82371113	2_111_10ep1	Control	1	13.4	0.4	0.53	0.55	1.07	0.13	0.38	3.58	0.32	0.04	0.12	5.4	0.01	0.19	0.12	0.07	0.04	2.48	========	0.2	0	0	0.02	0	0.1	0	0.06	========	0.1546
	81721113	2_112_10ep1	Control	1	12.8	0.53	0.32	0.72	5.4	0.12	0.1	3.19	0.27	0.04	0.23	1.47	0.04	0.13	0.14	0.08	0.05	2.63	========	0.15	0	0	0.02	0	0.09	0.01	0.05	========	0.167
	81561113	2_115_10ep1	Control	1	24.5	2.33	0.97	1.08	6.72	0.16	0.45	9.82	0.66	0.05	0.24	3.81	0.17	0.27	0.26	0.1	0.1	2.93	========	0.71	0	0	0.05	0	0.21	0.01	0	========	0.466
	81731113	2_116_10ep1	Control	1	20.4	0.57	0.4	1.02	1.23	0.07	0.69	8.45	1.19	0.08	0.27	3.14	0.08	0.26	0.19	0.13	0.17	4.96	========	0.2	0	0	0.03	0	0.33	0	0	========	0.3254
	81871113	2_117_10ep1	Control	1	2.1	0.06	0.07	0.2	0.15	0.05	0.08	1.19	0.08	0.01	0.13	0.58	0	0.06	0.04	0.02	0.07	1.55	========	0.09	0	0	0.01	0	0.04	0	0	========	0.0351
	81811113	2_119_10ep1	Control	1	10.3	0.17	0.32	0.56	0.46	0.1	0.44	6.6	0.27	0.04	0.18	3.03	0.01	0.18	0.22	0.07	0.04	0.97	========	0.47	0.01	0	0.03	0	0	0	0	========	0.134
	81681113	2_120_10ep1	Control	1	0.5	0.17	0.02	0.03	0.05	0.01	0.01	0.27	0.01	0	0.02	0.11	0	0.01	0.02	0.01	0.02	0.08	========	0.01	0	0	0.01	0	0	0	0	========	0.0041
	81831113	2_122_10ep1	Control	1	12	2.76	1.2	1.43	1.8	0.1	0.24	6.24	0.33	0.03	0.24	7.75	0.01	0.27	0.13	0.07	0.03	1.15	========	0.24	0	0	0.04	0	0.08	0.03	0	========	0.5343
	81841113	2_123_10ep1	Control	1	9.6	1.5	0.22	0.25	0.33	0.18	0.08	5.38	0.31	0.04	0.21	1.63	0.01	0.1	0.12	0.06	0.08	1.1	========	0.31	0	0	0.06	0	0	0.01	0.06	========	0.0851
	81961113	2_124_10ep1	Control	1	0.9	0.07	0.05	0.08	0.11	0.01	0.02	0.56	0.04	0	0.08	0.43	0	0.02	0.03	0.01	0.02	1.06	========	0.04	0	0	0.01	0	0.01	0	0	========	0.0183
	81901113	2_125_10ep1	Control	1	5.6	0.04	0.07	0.13	0.15	0.04	0.1	1.12	0.13	0.02	0.06	0.7	0	0.08	0.05	0.03	0.03	0.83	========	0.08	0	0	0.01	0	0.01	0	0	========	0.128
	82051113	2_129_10ep1	Control	1	1.3	0.04	0	0.09	0.07	0.02	0.05	0.52	0.04	0.01	0.03	0.27	0	0.04	0.02	0.01	0.09	0.37	========	0.44	0	0	0.01	0.04	0.03	0	0.02	========	0.0264
	82821113	2_130_10ep1	Control	1	30.1	0.02	1.01	0.57	0.72	0.14	0.19	7.42	0.78	0.06	0.22	2.15	0.02	0.27	0.21	0.11	0.09	0.62	========	0.55	0	0	0	0	0.21	0	0	========	0.4518
	82071113	2_131_10ep1	Control	1	8.8	0.05	0.12	0.15	0.16	0.07	0.07	2.28	0.22	0.03	0.04	1.76	0	0.07	0.07	0.04	0	1.51	========	0.08	0	0	0.02	0	0.11	0.02	0	========	0.0563
	82081113	2_132_10ep1	Control	1	15.2	0.25	0.22	0.25	0.34	0.17	0.47	5.27	0.41	0.05	0.12	1.34	0.01	0.26	0.07	0.05	0.08	2.9	========	0.18	0	0	0.02	0	0.13	0.02	0	========	0.1952
	82121113	2_134_10ep1	Control	1	7.3	1.31	0.34	0.26	0.96	0.13	0.11	4.6	0.18	0.04	0.26	3.97	0	0.11	0.06	0.06	0.03	1.79	========	0.25	0	0	0.02	0	0.1	0.09	0	========	0.1221
	82181113	2_135_10ep1	Control	1	3.8	0.31	0.09	0.14	0.11	0.07	0.1	0.4	0.12	0.01	0.05	0.49	0	0.13	0.06	0.02	0.06	0.67	========	0.08	0	0	0.01	0	0.13	0	0	========	0.0339
	82221113	2_136_10ep1	Control	1	14.7	3.66	0.74	1.19	1.01	0.07	0.11	6.13	0.43	0.06	0.25	5.17	0.02	0.12	0.23	0.1	0.03	0.67	========	0.05	0	0	0.03	0	0.1	0	0.11	========	0.4167
	82201113	2_137_10ep1	Control	1	2.7	0.11	0.22	0.08	0.6	0.01	0.03	0.91	0.07	0.01	0.05	0.58	0	0.03	0.03	0.02	0.01	0.14	========	0.01	0	0	0.01	0	0.02	0	0	========	0.0555
	82401113	2_138_10ep1	Control	1	12.5	3.65	0.33	0.58	0.59	0.09	0.15	2.73	0.38	0.01	0.17	3.36	0	0.25	0.1	0.03	0.03	0.63	========	0.19	0.28	7.92	0.03	0	0.15	0	0	========	0.1745
	80631114	2_172_10ep1	Control	1	5.4	0.03	0.14	0.19	0.23	0.12	0.26	2.06	0.16	0.03	0.13	1.78	0	0.17	0.07	0.04	0.27	1.69	========	0	0	0	0.01	0	0	0.04	0.07	========	0.0874
	82531113	2_173_10ep1	Control	1	7.4	0.89	0.19	0.2	0.25	0.04	0.04	2.36	0.18	0.03	0.09	1.9	0	0.1	0.07	0.04	0.04	1.3	========	0.04	0	0	0.02	0	0.07	0	0	========	0.0724
	82701113	2_175_10ep1	Control	1	18.4	0.77	0.38	0.46	0.77	0.2	0.13	5.67	0.5	0.04	0.26	3.95	0.01	0.2	0.16	0.07	0.09	1.23	========	0.24	0	0	0.15	0.51	0.63	0.03	0	========	0.261
	82711113	2_176_10ep1	Control	1	8.5	1.73	0.24	0.21	0.05	0.11	0.15	3.32	0.24	0.04	0.11	3.99	0	0.24	0.15	0.06	0.06	1.01	========	0.11	0	0	0.02	0	0.1	0.02	0.02	========	0.1994
	82541113	2_177_10ep1	Control	1	15.3	0.69	0.26	0.5	0.48	0.15	0.08	2.64	0.3	0.06	0.14	6.98	0	0.26	0.04	0.1	0.03	0.02	========	0	0	0	0.01	0	0.04	0	0	========	0.1436
	82511113	2_178_10ep1	Control	1	5.1	0.05	0.09	0.15	0.24	0.06	0.05	2.11	0.17	0.07	0.28	2.63	0.01	0.14	0.06	0.09	0.03	0	========	0.01	0	0	0.1	1.35	2.32	0	0	========	0.1563
	82601113	2_180_10ep1	Control	1	9.6	1.14	0.07	0.72	0.67	1.07	0.15	3.88	0.25	0.04	0.13	4.91	0.03	0.03	0.16	0.06	0.08	1.3	========	0.21	0	0	0.02	0	0.07	0.07	0	========	0.1454
	82551113	2_181_10ep1	Control	1	8.8	0.42	0.23	0.37	0.33	0.08	0.15	2.12	0.26	0.04	0.14	1.86	0	0.2	0.16	0.06	0.12	1.25	========	0.1	0.13	0	0.02	0	0.14	0	0	========	0.1371
	82611113	2_183_10ep1	Control	1	8.4	1.3	0.13	0.37	0.31	0.07	0.26	4.02	0.23	0.03	0.15	3.2	0.01	0.16	0.06	0.05	0.08	0.54	========	0.36	0	0	0.02	0	0.15	0	0	========	0.1707
	82781113	3_186_10ep1	Control	1	18.7	0.67	0.29	0.39	0.42	0.09	0.18	1.27	0.47	0.07	0.43	2.98	0.01	0.16	0.37	0.11	0.08	2.01	========	0.63	0	0	0.03	0	0.14	0	0	========	0.1259
	90061113	3_188_10ep1	Control	1	9.6	2.31	0.3	0.75	0	0.16	0.32	7.93	0.31	0.06	0.59	2.72	0.01	0.33	0.1	0.1	0.16	1.11	========	0.58	0.03	0	0.03	0	0.08	0	0.16	========	0.4522
	90811113	3_190_10ep1	Control	1	13.1	3.63	0.34	0.31	0.43	0.06	0.13	1.86	0.34	0.06	0.1	1.66	0	0.15	0.1	0.09	0.04	0.55	========	1.26	0	0	0.06	0	0	0	0.16	========	0.1697
	90581113	3_191_10ep1	Control	1	11	5.26	0.37	0.53	0.76	0.09	0.31	3.67	0.35	0.03	0.15	3.75	0	0.15	0.19	0.07	0.04	0.62	========	0.26	0	0	0.02	0	0.1	0.04	0	========	0.2002
	90871113	3_197_10ep1	Control	1	7.8	0.12	0.52	0.73	2.61	0.22	0.4	4.28	0.22	0.03	0.25	1.07	0.04	0.28	0.1	0.05	0.85	1.09	========	0.15	0.02	0	0.01	0	0.07	0	0	========	0.0873
	71701113	3_227_10ep1	Control	1	6.9	0.33	0.09	0.08	0.12	0.06	0.22	3.25	0.25	0.05	0.19	1.07	0.01	0.11	0.06	0.07	0.05	1.26	========	0.09	0	0	0.03	0	0.14	0	0	========	0.0748
	71771113	3_228_10ep1	Control	1	1.9	0.25	0.05	0.04	0.07	0.02	0.04	0.87	0.05	0.01	0.06	0.31	0	0.03	0.02	0.01	0.03	0.31	========	0.03	0	0	0	0	0.01	0	0	========	0.0411
	71911113	3_229_10ep1	Control	1	18.8	0.18	0.5	0.49	0.67	0.06	0.2	3.63	0.43	0.02	0.25	4.15	0.01	0.14	0.01	0.04	0.07	7.61	========	0.46	0	23.04	0.01	0	0.12	0.12	0	========	0.7243
	71921113	3_230_10ep1	Control	1	2	0.03	0.02	0.08	0.1	0.04	0.06	0.76	0.06	0.01	0.04	1.06	0	0.04	0.03	0.01	0.02	0.14	========	0.02	0	0	0.01	0	0.02	0	0.01	========	0.0643
	72251113	3_232_10ep1	Control	1	11.8	0.35	0.42	0.7	0.45	0.08	0.25	6.88	0.98	0.06	0.36	4.01	0.02	0.12	0.27	0.1	0.07	2.04	========	2.45	0	0	0	0	0	0.02	0	========	0.2071
	91481113	3_239_10ep1	Control	1	10.5	3.01	0.2	0.61	0.83	0.12	0.23	2.89	0.31	0.04	0.07	4.99	0	0.14	0.15	0.08	0.08	0.44	========	0.46	0	0	0.02	0	0.11	0.03	0	========	0.3697
	91321113	3_240_10ep1	Control	1	12.4	0.01	0.48	0.14	0.5	0.28	0.48	5.39	0.02	0.04	0.32	2.03	0.01	0.76	0.15	0.11	0.08	3.39	========	0.19	0	0	0.02	0	0.17	0	0.08	========	0
	92061113	3_249_10ep1	Control	1	6.1	0.58	0.23	0.4	0.36	0.07	0.19	1.04	0.17	0.03	0.17	2	0.01	0.07	0.37	0.05	0.01	1.85	========	0.04	0	0	0.01	0	0.07	0	0.11	========	0.1251
	91941113	3_251_10ep1	Control	1	1.5	0.07	0.04	0.04	0.05	0.01	0.05	0.29	0.04	0.01	0.04	0.55	0	0.03	0.02	0.01	0.03	0.1	========	0.01	0	0	0	0	0.01	0	0.05	========	0.0318
	92011113	3_252_10ep1	Control	1	2.2	0.07	0.05	0.05	0.06	0.03	0.06	0.66	0.06	0.01	0.07	0.34	0	0.04	0.03	0.02	0.07	0.14	========	0.04	0	2.07	0	0	0.02	0	0.08	========	0.0277
	92121113	3_253_10ep1	Control	1	7.4	0.59	0.15	0.49	0.44	0.1	0.63	3.93	0.21	0.03	0.21	2.17	0.02	0.18	0.06	0.05	0.08	2.38	========	0.1	0.34	0	0.03	0	0.16	0	0	========	0.1265
	60021113	3_259_10ep1	Control	1	7.7	0.56	0.2	0.42	0.62	0.1	0.25	4.91	0.24	0.02	0.2	1.64	0.02	0.15	0.14	0.03	0.15	1.23	========	0.51	0	0	0.02	0	0.16	0	0	========	0.117
	60031113	3_260_10ep1	Control	1	2.9	0.29	1.54	0.46	0.46	0.09	0.13	1.82	0.08	0.02	0.25	1.03	0.01	0.16	0.05	0.04	0.12	0.41	========	0.08	0	0	0.02	0	0.03	0	0.02	========	0.0775
	60221113	3_261_10ep1	Control	1	5.2	0.07	0.08	0.29	0.23	0.38	0.18	2.46	0.17	0.02	0.08	0.77	0.01	0.17	0.09	0.04	0.31	1.28	========	0.08	0	0	0.02	0	0.11	0.03	0	========	0.1282
	60261113	3_262_10ep1	Control	1	3.1	0.36	0.17	0.14	0.21	0.05	0.09	1.79	0.09	0.02	0.06	1.81	0	0.11	0.03	0.03	0.07	0.55	========	0.02	0	0	0.01	0	0.03	0	0	========	0.0379
	60471113	3_264_10ep1	Control	1	3.6	0.23	0.11	0.2	0.23	0.05	0.06	2.32	0.1	0.03	0.07	1.79	0	0.1	0.03	0.03	0.06	0.6	========	0.07	0.03	0	0.01	0	0.02	0	0	========	0.1506
	60621113	3_266_10ep1	Control	1	3.5	0.04	0.1	0.1	0.12	0.02	0.09	2.07	0.1	0.02	0.07	1.11	0	0.07	0.06	0.03	0.08	0.33	========	0.1	0	0	0.01	0	0.02	0	0	========	0.0525
	60631113	3_267_10ep1	Control	1	3.7	2.04	0.2	0.26	0.24	0.03	0.04	2.01	0.09	0.04	0.22	1.39	0	0.15	0.03	0.06	0.03	0.55	========	0.05	0	0	0.01	0	0.04	0.01	0.01	========	0.1313
	60711113	3_268_10ep1	Control	1	10.1	0.14	0.36	0.89	1.12	0.1	0.21	4.28	0.32	0.03	0.31	2.95	0.04	0.24	0.07	0.05	0.09	3.34	========	0.1	0	0	0.02	0	0.1	0.01	0.1	========	0.0923
	60941113	5_281_10ep1	Control	1	10.5	0.32	0.28	0.5	0.27	0.03	0.11	5.6	0.36	0.04	0.1	3.19	0.01	0.2	0.07	0.06	0.46	2.09	========	0.11	0	0	0.02	0	0.07	0	0.04	========	0.2209
	61041113	5_283_10ep1	Control	1	1.5	0.24	0.13	0.22	0.31	0.05	0.12	1.22	0.04	0.01	0.06	0.53	0.01	0.05	0.12	0.02	0	0.23	========	0.05	0	0	0.01	0	0.01	0	0	========	0.0338
	61291113	5_285_10ep1	Control	1	1.9	0.01	0.06	0.11	0.12	0.03	0.03	0.83	0.09	0.01	0.14	0.56	0	0.04	0.03	0.01	0.02	0.35	========	0.01	0	0	0.01	0	0.02	0	0.01	========	0.0315
	61411113	5_286_10ep1	Control	1	0.8	0.02	0.02	0.03	0.03	0.01	0.03	0.32	0.03	0	0.03	0.18	0	0.02	0.02	0.01	0	0.07	========	0	0	0	0.01	0	0.01	0	0	========	0.0144
	61511113	5_288_10ep1	Control	1	1.4	0.01	0.06	0.08	0.07	0.01	0.02	0.64	0.06	0.01	0.06	0.28	0	0.06	0.02	0.01	0.02	0.14	========	0.02	0	0	0.01	0.09	0.22	0	0	========	0.0183
	61551113	5_289_10ep1	Control	1	1.2	0.01	0.07	0.1	0.09	0.03	0.07	0.75	0.03	0.01	0.03	0.44	0	0.03	0.02	0.01	0.02	0.13	========	0	0	0	0	0	0.01	0	0.01	========	0.0191
	61581113	5_290_10ep1	Control	1	3.1	0.02	0.12	0.16	0.23	0.06	0.1	1.73	0.1	0.01	0.05	1.24	0	0.11	0.03	0.02	0.03	0.34	========	0	0	0	0.01	0	0.06	0	0	========	0.0449
	61921113	5_305_10ep1	Control	1	1.5	0.5	0.12	0.2	0.13	0.02	0.03	0.87	0.05	0.01	0.08	0.82	0.01	0.06	0	0.02	0.04	0.51	========	0.02	0	0	0.01	0	0.02	0	0	========	0.0391
	61971113	5_306_10ep1	Control	1	2.5	0.02	0.04	0.03	0.06	0.05	0.09	1.17	0.06	0.01	0.05	0.66	0	0.04	0.05	0.02	0.14	2.2	========	0.02	0	0	0.09	0.37	0.9	0	0	========	0.0313
	62111113	5_308_10ep1	Control	1	2.2	0.3	0.05	0.12	0.12	0.02	0.04	1.05	0.08	0.01	0.06	0.44	0	0.07	0.04	0.02	0.05	0.76	========	0.01	0	0	0.01	0	0.01	0	0.03	========	0.052
	62311113	5_310_10ep1	Control	1	1	0.01	0.05	0.04	0.2	0.04	0.05	0.51	0.03	0.01	0.05	0.24	0	0.03	0.01	0.02	0.05	0.88	========	0.03	0	0	0.01	0	0.01	0	0	========	0.0073
Cases in Second Trimester	70851215	1_21_10ep1	Case	2	4.8	0.52	0.18	0.14	0.23	0.07	0.07	1.96	0.17	0.03	0.1	1.23	0	0.14	0.07	0.05	0.36	1.88	========	0.13	0	0	0.02	0	0.08	0	0	========	0.0572
	70881215	1_22_10ep1	Case	2	1.3	0.06	0.02	0.05	0.09	0.02	0.07	0.54	0.05	0	0.02	0.4	0	0.05	0.03	0.01	0.04	0.19	========	0.02	0	0	0	0	0.02	0	0	========	0.0261
	71181215	1_25_10ep1	Case	2	8.6	1.09	0.19	0.88	0.92	0.08	0.08	2.33	0.27	0.02	0.17	2.96	0.02	0.13	0.23	0.04	0.08	1.61	========	0.41	0	0	0.03	0	0.16	0	0	========	0.1929
	71281215	1_26_10ep1	Case	2	1.7	0.06	0.06	0.14	0.17	0.04	0.11	1.79	0.06	0.01	0.05	0.64	0	0.1	0.07	0.02	0.06	0.1	========	0.13	0	0	0.01	0	0.02	0	0.01	========	0.0463
	71481215	1_29_10ep1	Case	2	0.8	0.02	0.06	0.1	0.18	0.03	0.04	0.59	0.03	0	0.02	0.39	0	0.05	0.03	0.01	0	0.99	========	0.05	0	0	0	0	0.02	0	0	========	0.0066
	71581215	1_30_10ep1	Case	2	6.9	0.17	0.12	0.26	0.25	0.05	0.07	1.98	0.17	0.02	0.09	3.55	0	0.11	0.11	0.04	0.09	1.01	========	0.34	0	0	0.01	0	0.1	0	0	========	0.0879
	80011213	1_79_10ep1	Case	2	14.4	0.5	0.35	0.43	0.42	0.04	0.22	5.05	0.46	0.03	0.13	1.84	0.01	0.19	0.18	0.06	0.08	2.83	========	0.94	0	0	0.02	0	0	0.02	0	========	0.1497
	80081213	1_82_10ep1	Case	2	11.2	1.08	0.42	0.71	0.8	0.09	0.49	5.36	0.31	0.03	0.14	3.39	0.02	0.23	0.17	0.05	0.05	2.25	========	0.32	0	0	0.02	0	0.15	0	0	========	0.1799
	80291213	1_84_10ep1	Case	2	7.6	0.65	0.16	0.22	0.35	0.11	0.26	4.35	0.22	0.02	0.13	1.94	0	0.22	0.24	0.04	0.05	1.7	========	0.83	0	0	0.01	0	0.06	0	0	========	0.0937
	80231213	1_85_10ep1	Case	2	15.5	0.51	0.44	0.52	0.49	0.2	0.6	2.53	0.39	0.04	0.08	3.61	0	0.26	0.15	0.08	1	3.93	========	0.46	0	0	0.03	0	0.15	0.22	0	========	0.1794
	80261213	1_86_10ep1	Case	2	9.2	2.13	0.34	0.2	0.57	0.1	0.23	4.06	0.32	0.03	0.12	3.19	0.01	0.07	0.15	0.05	0.03	0.47	========	0.32	0	0	0.33	0	0	0.01	0	========	0.1262
	80511213	1_89_10ep1	Case	2	18.7	0.23	0.55	1.17	1.47	0.12	0.05	11.53	0.48	0.04	0.23	15.49	0.01	0.33	0.06	0.07	0.08	0.74	========	0.82	0	0	0.03	0	0	0	0	========	0.3924
	80681213	2_98_10ep1	Case	2	11.1	0.13	0.46	0.61	0.87	0.08	0.12	5.91	0.31	0.03	0.07	7.89	0.01	0.4	0.09	0.05	0.1	0.36	========	0.71	0	0	0.02	0	0.12	0.02	0	========	0.3067
	80811213	2_100_10ep1	Case	2	1.2	0.08	0.04	0.04	0.06	0.04	0.03	0.41	0.03	0.01	0.07	0.42	0	0.06	0.02	0.01	0.03	0.33	========	0.05	0	0	0.01	0	0.02	0	0	========	0.0251
	81201213	2_101_10ep1	Case	2	10.2	3.12	0.43	2.27	10.85	0.31	0.1	4.79	0.39	0.02	0.21	2.13	0.06	0.2	0.1	0.04	0.13	1.64	========	0.33	0	0	0.03	0	0.13	0	0.2	========	0.1162
	80751213	2_102_10ep1	Case	2	13	1.82	0.24	0.52	0.84	0.1	0.19	5.32	0.45	0.03	0.32	4.14	0.01	0.25	0.14	0.05	0.04	1.36	========	0.97	0	0	0.02	0	0.11	0	0.16	========	0.3002
	80801213	2_103_10ep1	Case	2	7.9	0.06	0.16	0.26	0.36	0.04	0.06	2.29	0.26	0.02	0.09	3.14	0.01	0.22	0.14	0.04	0.06	1.66	========	0.44	0	0	0.01	0	0.04	0	0.14	========	0.144
	81171213	2_108_10ep1	Case	2	20.4	3.8	0.5	1.49	1.27	0.15	0.15	7.28	0.61	0.04	0.33	3.15	0.04	0.26	0.15	0.08	0.07	12.05	========	0.4	0	0	0.03	0	0.03	0.01	0.15	========	0.3917
	81401213	2_144_10ep1	Case	2	19.2	0.05	0.5	0.81	0.43	0.08	0.75	9.66	0.53	0.01	0.17	4.37	0.01	0.26	0.26	0.07	0.14	7.81	========	0.07	0	0	0.04	0	0.76	0.01	0	========	0.3785
	81441213	2_147_10ep1	Case	2	0.5	0.07	0.06	0.02	0.04	0.01	0.02	0.08	0.02	0	0.01	0.22	0	0.03	0.02	0	0.03	0.03	========	0.03	0	0	0.01	0	0	0	0	========	0.0069
	81521213	2_149_10ep1	Case	2	11.3	1.67	0.3	0.36	0.58	0.17	0.2	3.09	0.33	0.05	0.18	5.67	0	0.31	0.17	0.1	0.04	0.69	========	0.77	0	0	0.02	0	0.12	0.04	0	========	0.174
	81381213	2_150_10ep1	Case	2	14.1	2.07	0.27	1.47	11.64	0.23	0.16	3.08	0.44	0.04	0.17	2.76	0.03	0.27	0.14	0.07	0.08	1.19	========	1.19	0	0	0.04	0	0.11	0.01	0.07	========	0.2344
	81621213	2_155_10ep1	Case	2	15.6	1.68	0.39	0.81	0.5	0.07	0.03	5.9	0.5	0.08	0.3	4.8	0.01	0.32	0.1	0.13	0.12	4.95	========	0.27	0	0	0.03	0	0	0	0	========	0.1228
	81701213	2_160_10ep1	Case	2	6.4	0.88	0.12	0.62	0.52	0.11	0.17	4.59	0.22	0.02	0.21	2.49	0.01	0.19	0.06	0.03	0.29	0.36	========	0.11	0	0	0.02	0	0.05	0	0	========	0.1529
	81801213	2_162_10ep1	Case	2	14.6	6.71	0.36	0.84	1.4	0.11	0.16	5.4	0.48	0.03	0.18	6.69	0.02	0.26	0.14	0.07	0.04	2.17	========	0.76	0	0	0.05	0	0	0.07	0	========	0.2502
	81821213	2_168_10ep1	Case	2	14.1	3.35	1.44	2.16	2.8	0.14	0.13	5.75	0.46	0.05	0.24	5.52	0.06	0.32	0.16	0.1	0.06	1.57	========	0.4	0	0	0.04	0	0.1	0	0	========	0.4937
	82031213	2_169_10ep1	Case	2	10	1.71	0.48	1.28	1.1	0.16	0.68	12.53	0.23	0.07	0.75	8.28	0.03	0.43	0.1	0.13	0.1	1.76	========	2.41	0	0	0.03	0	0.21	0	0	========	0.4328
	82021213	2_171_10ep1	Case	2	1	0.01	0.05	0.05	0.18	0.04	0.05	0.5	0.04	0.01	0.06	0.27	0	0.03	0.03	0.02	0.06	0.39	========	0.01	0	0	0.01	0	0.01	0	0.01	========	0.0424
	90391213	3_194_10ep1	Case	2	9.6	4.44	0.6	1.33	1.37	0.09	0.39	4.87	0.64	0.05	0.16	10.62	0.02	0.17	0.14	0.07	0.42	1.97	========	0.31	0.05	0	0.03	0	0.09	0	0.35	========	0.3667
	81941213	3_200_10ep1	Case	2	9.2	2.27	0.19	0.53	0.86	0.11	0.52	4.94	0.48	0.02	0.17	4.99	0.01	0.22	0.06	0.04	0.12	0.78	========	1.12	0	0	0.02	0	0.19	0.02	0	========	0.3312
	82161213	3_202_10ep1	Case	2	18.5	0.21	0.38	0.46	0.51	0.05	0.2	4.99	0.45	0.05	0.2	4.33	0.02	0.16	0.28	0.08	0.11	0.53	========	0.35	0	0	0.03	0	0	0	0	========	0.1501
	82331213	3_209_10ep1	Case	2	18.5	1.79	0.52	1.69	1.73	0.07	0.1	9.9	0.47	0.08	0.3	9.55	0.02	0.29	0.09	0.12	0.11	1.03	========	0.28	0	0	0	0	0	0.01	0	========	0.5165
	82571213	3_214_10ep1	Case	2	13.2	1.05	0.28	1.68	0.96	0.12	0.08	6.35	0.34	0.03	0.34	8.35	0.02	0.34	0.1	0.06	0.07	1.37	========	0.9	0	0	0.02	0	0.03	0.03	0	========	0.2866
	82591213	3_216_10ep1	Case	2	11.3	1.44	0.39	1.2	1.2	0.05	0.06	2.04	0.29	0.03	0.31	6.7	0.01	0.16	0.08	0.06	0.1	6.33	========	0.12	0	0	0.04	0	0.07	0	0	========	0.1797
	82741213	3_219_10ep1	Case	2	11.2	4.06	0.38	0.37	0.45	0.11	0.28	3.54	0.37	0.03	0.24	2.67	0.01	0.21	0.24	0.06	0.08	1.97	========	0.61	0	0	0.03	0	0.24	0	0	========	0.2092
	82761213	3_220_10ep1	Case	2	20.6	0.44	0.65	0.86	1.07	0.09	0.33	10.49	1.5	0.05	0.2	3.91	0.01	0.27	0.14	0.1	0.04	9.95	========	0.53	0	0	0.03	0	0	0.01	0	========	0.2176
	82811213	3_221_10ep1	Case	2	2.4	0.42	0.05	0.2	0.24	0.03	0.06	1.03	0.05	0.03	0.1	0.88	0	0.09	0.02	0.05	0.12	0.67	========	0.13	0	0.12	0.01	0	0.02	0	0	========	0.0532
	82641213	3_224_10ep1	Case	2	7.7	0.94	0.19	0.47	0.77	0.12	0.12	4.03	0.29	0.04	0.18	4.21	0.01	0.16	0.1	0.05	0.06	0.64	========	0.34	0	0	0.03	0	0.11	0.03	0	========	0.1508
	71991213	3_237_10ep1	Case	2	8.7	0.32	0.22	0.34	0.4	0.06	0.18	5.3	0.24	0.04	0.2	3.36	0.01	0.22	0.1	0.06	0.03	0.61	========	0.32	0	0	0.02	0	0.06	0	0	========	0.1058
	91441213	3_242_10ep1	Case	2	12.6	1.12	0.24	0.77	1.03	0.25	0.62	2.15	0.37	0.03	0.07	5.88	0.01	0.28	0.25	0.05	0.07	1.43	========	1.41	0	0	0.02	0	0.14	0.03	0	========	0.281
	91661213	3_243_10ep1	Case	2	1.2	0.29	0.09	0.05	0.07	0.03	0.06	0.36	0.03	0	0.04	0.27	0	0.08	0.05	0.01	0.02	0.31	========	0.06	0	0	0.01	0	0.01	0	0	========	0.0191
	92091213	3_257_10ep1	Case	2	1.6	0.04	0.1	0.2	0.28	0.05	0.12	1.63	0.05	0.01	0.14	0.88	0	0.09	0.03	0.02	0.04	0.44	========	0.09	0	0	0.01	0	0.03	0	0	========	0.0609
	91181214	3_258_10ep1	Case	2	2.9	1.28	0.24	0.44	0.52	0.06	0.13	2.01	0.1	0.02	0.1	1.14	0.01	0.11	0.03	0.03	0.11	0.42	========	0.09	0	0	0.01	0	0.02	0	0.02	========	0.0708
	60271215	3_274_10ep1	Case	2	1.4	0.26	0.03	0.09	0.2	0.02	0.06	1	0.05	0.01	0.05	0.3	0	0.04	0.03	0.01	0.03	0.23	========	0.09	0	0	0.01	0	0.02	0	0.01	========	0.0312
	60481215	3_276_10ep1	Case	2	3.1	6.17	0.19	0.82	0.76	0.05	0.1	5.92	0.28	0.04	0.25	3.14	0.02	0.31	0.07	0.07	0.08	2.99	========	1.41	0.06	0	0.01	0	0.09	0.02	0.13	========	0.229
	60811215	5_280_10ep1	Case	2	3.7	0.02	0.07	0.15	0.26	0.16	0.04	1.39	0.11	0.02	0.08	0.84	0	0.13	0.1	0.02	0.08	1.02	========	0.02	0	0	0.01	0	0	0.03	0.01	========	0.0548
	61011213	5_294_10ep1	Case	2	8.9	0.04	0.17	0.2	0.18	0.03	0.05	2.22	0.27	0.03	0.15	1.08	0	0.2	0.2	0.04	0.12	0	========	0.1	0	0	0.01	0	0.02	0	0.08	========	0.1034
	61051213	5_296_10ep1	Case	2	5.5	0.37	0.48	0.38	0.78	0.03	0.13	1.86	0.17	0.02	0.17	0.84	0.01	0.1	0.09	0.04	0.04	2.17	========	0.42	0.07	0	0.02	0	0.06	0	0.04	========	0.1469
	61451213	5_299_10ep1	Case	2	4.8	0.08	0.18	0.28	0.21	0.1	0.25	3.1	0.16	0.03	0.09	2.38	0.01	0.13	0.08	0.05	0.04	0.42	========	0.31	0	0	0.05	0.21	0.35	0	0.04	========	0.0892
	61661213	5_311_10ep1	Case	2	3.6	0.12	0.76	0.59	0.86	0.11	0.15	3.84	0.12	0.03	0.24	1.65	0.01	0.22	0.06	0.05	0.17	0.92	========	0.29	0	0	0.01	0	0.06	0	0.06	========	0.1065
	61841213	5_312_10ep1	Case	2	2.1	0.67	0.05	0.19	0.25	0.19	0.14	1.67	0.06	0.01	0.07	0.75	0	0.12	0.04	0.02	0.31	3.87	========	0.11	0	0	0.01	0	0.04	0.04	0.02	========	0.0341
	61991213	5_315_10ep1	Case	2	2.4	1.61	0.11	0.08	0.14	0.03	0.06	0.93	0.06	0.02	0.03	0.47	0	0.08	0.04	0.03	0.05	1.55	========	0.06	0	0	0.01	0	0.02	0	0	========	0.037
	62131213	5_317_10ep1	Case	2	3.4	1.86	0.19	0.39	0.42	0.03	0.06	1.83	0.13	0.02	0.12	1.45	0	0.15	0.06	0.03	0.08	0.71	========	0.11	0	0	0.02	0	0.09	0	0	========	0.1155
Controls in Second Trimester	70021213	1_01_10ep1	Control	2	5.6	0.1	0.09	0.43	0.44	0.06	0.09	4	0.18	0.02	0.07	1.34	0.01	0.12	0.06	0.03	0.06	2.08	========	0.11	0	0	0.02	0	0.09	0	0	========	0.1145
	70361213	1_02_10ep1	Control	2	3.4	0.42	0.14	0.22	0.37	0.05	0.12	2.11	0.1	0.02	0.05	1.24	0	0.2	0.05	0.03	0.05	0.12	========	0.07	0	0	0.01	0	0.02	0	0.02	========	0.0484
	70461213	1_03_10ep1	Control	2	4	0.51	0.36	0.37	0.42	0.09	0.11	3.09	0.14	0.03	0.07	2.34	0	0.23	0.05	0.05	0.11	0.83	========	0.29	0	0	0.01	0	0.04	0	0	========	0.1
	70471213	1_04_10ep1	Control	2	0.9	0.03	0.02	0.04	0.04	0.02	0.04	0.32	0.03	0.01	0.03	0.27	0	0.03	0.02	0.01	0.06	0.34	========	0.04	0	0	0.01	0	0.01	0	0.01	========	0.0077
	70661213	1_05_10ep1	Control	2	9.7	0.05	0.23	0.61	1.46	0.07	0.08	1.91	0.32	0.02	0.13	1.61	0.01	0.15	0.21	0.03	0.07	1.81	========	0.81	0	0	0.02	0	0.07	0	0	========	0.0801
	70951215	1_23_10ep1	Control	2	8.1	2.99	0.24	0.31	0.28	0.08	0.17	3.33	0.28	0.02	0.14	2.75	0.01	0.2	0.07	0.04	0.08	3.41	========	0.28	0	0	0.02	0	0.16	0	0	========	0.1699
	70981215	1_24_10ep1	Control	2	2.7	0.4	0.07	0.11	0.17	0.03	0.06	0.98	0.08	0.01	0.02	1.24	0	0.07	0.05	0.02	0.01	0.72	========	0.09	0	0	0.01	0	0.02	0.01	0	========	0.0463
	71451215	1_27_10ep1	Control	2	2.2	0.14	0.04	0.16	0.16	0.03	0.17	1.61	0.09	0.01	0.1	0.99	0	0.07	0.11	0.02	0.04	0.54	========	0.39	0	0	0.01	0	0.05	0.01	0.02	========	0.0748
	71461215	1_28_10ep1	Control	2	2.5	0.02	0.08	0.1	0.15	0.02	0.09	1.41	0.08	0.02	0.04	0.79	0	0.06	0.03	0.03	0.02	0.37	========	0.09	0	0	0.01	0	0.01	0	0.01	========	0.0336
	80021213	1_80_10ep1	Control	2	5.9	1.43	0.22	0.27	1.11	0.14	0.11	3.27	0.2	0.03	0.12	2.65	0	0.21	0.09	0.05	0.02	0.76	========	0.1	0	0	0.01	0	0.07	0	0	========	0.0887
	80031213	1_81_10ep1	Control	2	4.3	0.02	0.18	0.18	0.22	0.04	0.16	2.66	0.15	0.02	0.11	0.83	0.01	0.07	0.08	0.03	0.09	0.98	========	0.56	0	0	0.01	0	0.06	0	0.01	========	0.0838
	80181213	1_83_10ep1	Control	2	7.1	1.65	0.32	0.74	1.06	0.12	0.32	2.83	0.32	0.03	0.2	4.01	0.01	0.32	0.09	0.05	0.12	0.91	========	0.36	0	0	0.02	0	0.11	0	0	========	0.3635
	80431213	1_87_10ep1	Control	2	13.4	3.48	0.61	0.59	0.67	0.08	0.18	8.11	0.45	0.03	0.17	4.88	0.02	0.24	0.13	0.09	0.22	1.89	========	0.08	0	0	0.03	0	0	0	0.1	========	0.1631
	80401213	1_88_10ep1	Control	2	7.4	2.11	0.3	0.38	0.47	0.06	0.21	3.01	0.22	0.02	0.19	3.9	0	0.14	0.06	0.03	0.05	1.45	========	0.17	0	0	0.01	0	0.02	0	0.12	========	0.1873
	80471213	1_90_10ep1	Control	2	6.8	0.88	0.17	0.55	0.67	0.1	0.22	2.63	0.19	0.01	0.12	3.5	0.01	0.23	0.05	0.03	0.07	0.9	========	0.15	0.53	2.76	0.01	0	0.08	0	0	========	0
	80551213	2_91_10ep1	Control	2	6.6	0.34	0.29	0.84	0.74	0.06	0.06	3.7	0.17	0.03	0.26	5.17	0.01	0.19	0.09	0.05	0.03	0.73	========	0.28	0	0	0.02	0	0.04	0.02	0	========	0.2259
	80731213	2_92_10ep1	Control	2	2.9	0.22	0.09	0.12	0.33	0.05	0.04	1.04	0.05	0.02	0.05	1.02	0	0.06	0.02	0.03	0.03	0.17	========	0.05	0	0	0.01	0	0.01	0	0.03	========	0.0679
	80591213	2_93_10ep1	Control	2	2.5	0.62	0.08	0.16	0.17	0.02	0.04	1.01	0.09	0.01	0.04	0.74	0	0.11	0.07	0.02	0.02	0.03	========	0.04	0	0	0.01	0	0.02	0	0	========	0.0551
	80701213	2_94_10ep1	Control	2	4.8	2.88	0.12	0.34	0.44	0.06	0.15	2.75	0.18	0.02	0.09	3.19	0.01	0.21	0.09	0.03	0.03	0	========	0.07	0	0.01	0.01	0	0.07	0	0.03	========	0.2014
	80561213	2_95_10ep1	Control	2	10.4	5.2	0.32	1.83	0.89	0.05	0.05	4.96	0.34	0.08	0.56	2.32	0.01	0.34	0.13	0.13	0.06	0.41	========	0.27	0.01	0	0.03	0	0	0.04	0	========	0.2853
	80761213	2_96_10ep1	Control	2	28	0.13	0.82	1.52	1.28	0.23	0.36	12.62	0.79	0.05	0.32	8.48	0.02	0.66	0.29	0.09	0.05	2.79	========	0.61	0	0	0.04	0.17	0	0	0	========	0.5953
	80631213	2_97_10ep1	Control	2	4.9	0.08	0.18	0.28	0.65	0.08	0.27	2.2	0.16	0.02	0.11	1.93	0.01	0.19	0.1	0.03	0.2	1.03	========	0.42	0	0	0.01	0	0.06	0	0	========	0.0676
	80871213	2_99_10ep1	Control	2	43.1	0.04	0.95	0.75	1.5	0.11	0.08	5.88	0.95	0.08	0.26	3.36	0.01	0.27	0.29	0.15	0.14	2.92	========	1.13	0	0	0.01	0	0.07	0.09	0.4	========	0.3139
	80931213	2_104_10ep1	Control	2	2.1	0.07	0.07	0.11	0.11	0.02	0.04	1.66	0.05	0.01	0.06	0.48	0	0.05	0.04	0.02	0.06	0.32	========	0.03	0	0	0.01	0	0.01	0	0	========	0.0412
	80721213	2_105_10ep1	Control	2	11.9	1.28	0.67	0.5	1.58	0.04	0.06	3.96	0.38	0.02	0.06	5.18	0.01	0.17	0.15	0.04	0.16	16.85	========	0.38	0	0	0.02	0	0.06	0	0.14	========	0.2691
	81041213	2_106_10ep1	Control	2	5	0.4	0.13	0.18	0.51	0.04	0.08	2.32	0.12	0.02	0.11	1.75	0	0.11	0.04	0.03	0.01	0.75	========	0.27	0	0	0.01	0	0.05	0	0	========	0.057
	80831213	2_107_10ep1	Control	2	17.8	3.6	2.53	4.16	13.68	0.59	0.73	17.04	0.6	0.05	0.43	10.32	0.18	0.62	0.16	0.11	0.1	0.55	========	1.59	0	0	0.08	0	0	0.18	0.13	========	0.2162
	81071213	2_109_10ep1	Control	2	4.7	0.35	0.16	0.35	0.74	0.16	0.11	3.21	0.16	0.02	0	1.68	0	0.17	0.04	0.04	0.14	0.32	========	0.04	0	0	0.01	0	0.04	0	0	========	0.1902
	80951213	2_139_10ep1	Control	2	5.4	0.17	0.19	0.71	1.1	0.04	0.1	3.17	0.17	0.06	0.1	2.24	0.01	0.14	0.11	0.09	0.04	3.58	========	0.69	0	0	0.02	0	0.02	0.03	0.03	========	0.1692
	81261213	2_140_10ep1	Control	2	1.1	0.35	0.03	0.04	0.08	0.02	0.02	0.71	0.03	0.01	0.03	0.27	0	0.05	0.07	0.01	0.04	0.24	========	0	0	0	0.01	0	0.01	0	0	========	0.028
	81061213	2_141_10ep1	Control	2	6.8	0.63	0.27	0.39	0.38	0.05	0.15	1.46	0.23	0.03	0.06	5.11	0	0.32	0.12	0.05	0.09	0.37	========	0.7	0	0	0.01	0	0	0	0	========	0.0634
	81221213	2_142_10ep1	Control	2	18	1.88	0.42	0.43	0.84	0.09	0.06	1.87	0.42	0.06	0.18	9.99	0.01	0.18	0.13	0.1	0.05	1.42	========	0.67	0	0	0.03	0	0	0.03	0	========	0.1953
	81281213	2_143_10ep1	Control	2	2.4	1.01	0.19	0.26	0.61	0.04	0.06	1.14	0.08	0.01	0.06	1.57	0	0.09	0.05	0.03	0.09	2.18	========	0.03	0	0	0.02	0	0.03	0	0.02	========	0.0937
	81311213	2_145_10ep1	Control	2	10.3	0.84	0.21	0.52	0.89	0.54	0.2	3.87	0.26	0.06	0.19	5.54	0	0.43	0.05	0.11	0.06	0.06	========	0.15	0	0	0.02	0	0.01	0	0.02	========	0.1357
	81391213	2_146_10ep1	Control	2	8.9	2.75	0.13	0.17	0.19	0.13	0.09	2.89	0.65	0.02	0.15	1.72	0	0.14	0.14	0.05	0.04	0.57	========	0.13	0	0	0.02	0	0.08	0	0	========	0.0692
	81251213	2_148_10ep1	Control	2	8.3	0.17	0.26	0.49	0.54	0.1	0.28	6.59	0.29	0.03	0.29	2.81	0.06	0.22	0.15	0.06	0.04	9.96	========	0.33	0	0	0.02	0	0.04	0	0	========	0.1522
	81511213	2_151_10ep1	Control	2	18.4	1.11	0.6	0.3	0.48	0.06	0.07	8.67	1.22	0.03	0.18	4.87	0.02	0.26	0.23	0.06	0.11	1.27	========	2.16	0	0	0.07	0	0	0	0	========	0.1031
	81591213	2_152_10ep1	Control	2	10.6	4.42	1.46	0.96	1.21	0.18	0.2	5.87	0.35	0.06	0.24	5.26	0.01	0.49	0.11	0.09	0.05	1.7	========	0.38	0.01	0	0.03	0	0.09	0	0	========	0.2137
	81721213	2_153_10ep1	Control	2	13	1.17	0.31	0.62	1.65	0.06	0.12	4.16	0.41	0.07	0.12	2.09	0.04	0.15	0.24	0.1	0.13	1.82	========	0.38	0	0	0.03	0	0	0.02	0	========	0.2314
	81661213	2_154_10ep1	Control	2	9.2	0.4	0.19	0.36	0.4	0.05	0.08	2.79	0.22	0.06	0.08	1.73	0	0.16	0.08	0.08	0.03	0.7	========	0.04	0	0	0.02	0	0.06	0	0	========	0.0898
	81681213	2_156_10ep1	Control	2	18.6	10.37	0.71	1.14	1.26	0.09	0.28	6.09	0.58	0.03	0.29	3.49	0.03	0.26	0.23	0.06	0.03	1.44	========	0.69	0	3.82	0.03	0	0	0	0	========	0.1962
	81561213	2_157_10ep1	Control	2	10	0.87	0.23	0.55	1.04	0.06	0.14	3.67	0.3	0.02	0.19	2.54	0.02	0.33	0.26	0.04	0.06	1.26	========	0.38	0	0	0.03	0	0.06	0	0.05	========	0.2977
	81731213	2_158_10ep1	Control	2	3	0.2	0.04	0.06	0.09	0.02	0.07	0.61	0.09	0.01	0.05	0.49	0	0.03	0.04	0.02	0.02	0.07	========	0.3	0	0	0.01	0	0.03	0	0	========	0.0412
	81961213	2_159_10ep1	Control	2	15.1	0.64	0.44	0.76	0.9	0.16	0.26	7.38	0.42	0.06	0.21	7.66	0.02	0.26	0.46	0.1	0.13	5.01	========	0.13	0	0	0.03	0	0.14	0.02	0	========	0.4381
	81811213	2_161_10ep1	Control	2	5.2	0.08	0.13	0.29	0.38	0.04	0.16	1.67	0.15	0.03	0.06	1.46	0.01	0.09	0.06	0.05	0.03	1.01	========	0.62	0	0	0.01	0	0.05	0	0	========	0.0535
	81871213	2_163_10ep1	Control	2	3.1	0.02	0.08	0.12	0.13	0.06	0.07	0.84	0.13	0.01	0.05	0.69	0.01	0.1	0.06	0.02	0.16	0.22	========	0.02	0	0	0.01	0	0.07	0	0	========	0.0421
	81841213	2_164_10ep1	Control	2	2.6	0.47	0.09	0.14	0.17	0.07	0.08	1.29	0.1	0.01	0.07	0.72	0	0.07	0.11	0.02	0.06	0.85	========	0.17	0	0.66	0.01	0	0.05	0.03	0.03	========	0.0424
	82001213	2_165_10ep1	Control	2	3.5	0.54	0.13	0.09	0.13	0.02	0.03	0.28	0.12	0.01	0.04	0.52	0	0.07	0.04	0.02	0.04	0.22	========	0.18	0	0	0.01	0	0.01	0.01	0	========	0.036
	81831213	2_166_10ep1	Control	2	20.4	0.79	0.86	1.42	1.49	0.07	0.07	2.94	0.62	0.04	0.13	10.74	0.01	0.27	0.16	0.08	0.05	3.65	========	2.5	0	0	0.03	0	0	0.02	0.06	========	0.3588
	82121213	2_167_10ep1	Control	2	6.9	0.97	0.18	0.24	0.47	0.1	0.22	4.44	0.19	0.03	0.21	2.96	0	0.14	0.09	0.05	0.03	0.78	========	0.19	0	0.67	0.02	0	0.09	0.01	0.23	========	0.0951
	82081213	2_170_10ep1	Control	2	2.3	0.18	0.05	0.06	0.08	0.05	0.05	0.85	0.07	0.01	0.1	0.25	0	0.06	0.04	0.02	0.02	1	========	0	0	0	0.01	0	0.04	0	0.01	========	0.0331
	90061213	3_192_10ep1	Control	2	10.8	2.36	0.41	0.68	0.7	0.12	0.35	9.35	0.35	0.06	0.35	2.67	0.01	0.32	0.33	0.1	0.17	2.78	========	0.42	0.05	0	0.02	0	0.12	0	0	========	0.357
	90581213	3_193_10ep1	Control	2	6.2	1.1	0.45	0.31	0.7	0.04	0.16	1.56	0.22	0.02	0.05	2.44	0	0.13	0.1	0.04	0.05	0.88	========	0.29	0.02	0	0.02	0	0.05	0	0	========	0.1495
	90811213	3_195_10ep1	Control	2	14.9	2.69	0.51	0.41	0.55	0.07	0.14	1.81	0.44	0.04	0.24	2.2	0.01	0.27	0.27	0.06	0.19	2.48	========	0.65	0	0	0.02	0	0.04	0	0	========	0.1289
	82821211	3_198_10ep1	Control	2	7.7	0.06	0.27	0.43	0.35	0.05	0.17	2.1	0.19	0.02	0.14	1.78	0	0.17	0.07	0.05	0.1	0.29	========	0.18	0	0	0.01	0	0.03	0	0	========	0.1507
	82051213	3_199_10ep1	Control	2	6.5	0.13	0.62	0.21	0.26	0.07	0.23	2.72	0.21	0.02	0.04	1.78	0	0.19	0.13	0.03	0.28	0.37	========	1.34	0	0	0.01	0	0	0	0	========	0.1022
	81901213	3_201_10ep1	Control	2	6.7	0.03	0.08	0.31	0.28	0.07	0.16	2.97	0.18	0.02	0.06	1.16	0	0.14	0.08	0.04	0.03	0.37	========	0.36	0	0	0.01	0	0.02	0	0.01	========	0.1067
	82221213	3_203_10ep1	Control	2	13.9	3.61	0.93	1.2	1.11	0.07	0.12	8.21	1.19	0.06	0.26	6.6	0.02	0.17	0.18	0.09	0.08	0.66	========	0.39	0.01	0	0.04	0	0.02	0	0	========	0.4716
	82071213	3_204_10ep1	Control	2	5.5	0.04	0.15	0.15	0.39	0.03	0.05	1.47	0.16	0.01	0.03	1.08	0	0.11	0.07	0.02	0.07	0.29	========	0.2	0	0	0.02	0	0.06	0	0	========	0.0405
	82201213	3_205_10ep1	Control	2	2.2	0.15	0.05	0.18	0.16	0.01	0.03	1.14	0.07	0.01	0.03	1.09	0	0.04	0.03	0.02	0.02	0.14	========	0.31	0	0	0.01	0	0.02	0	0.02	========	0.0508
	82181213	3_206_10ep1	Control	2	7.2	1.38	0.22	0.77	1.65	0.15	0.22	0.85	0.25	0.02	0.12	0.91	0.02	0.34	0.16	0.04	0.07	4.95	========	0.09	0	0	0.03	0	0.24	0.01	0	========	0.0568
	82351213	3_207_10ep1	Control	2	2.9	0.53	0.06	0.07	0.14	0.07	0.07	0.66	0.1	0.01	0.04	0.37	0	0.03	0.06	0.02	0.01	0.32	========	0.17	0	0	0.01	0	0.04	0.01	0	========	0.0145
	82511213	3_208_10ep1	Control	2	5.2	0.2	0.15	0.65	3.11	0.22	0.14	1.77	0.15	0.03	0.24	2.59	0.01	0.15	0.09	0.05	0.05	2.51	========	0.17	0	0	0.01	0	0.03	0	0.01	========	0.1266
	82401213	3_210_10ep1	Control	2	11.2	2.45	0.26	0.53	0.67	0.09	0.09	3.71	1.34	0.03	0.25	4.15	0	0.33	0.14	0.05	0.01	1.11	========	0.42	0.01	0	0.03	0	0.11	0.04	0	========	0.1889
	82531213	3_211_10ep1	Control	2	2.4	0.25	0.12	0.07	0.1	0.03	0.07	1.23	0.06	0.01	0.06	0.73	0	0.04	0.04	0.02	0.02	0.33	========	0.09	0	0	0.01	0	0.03	0	0	========	0.0276
	82371213	3_212_10ep1	Control	2	15.4	0.53	0.39	0.74	0.69	0.12	0.22	5.94	0.48	0.03	0.26	7.09	0.01	0.33	0.18	0.05	0.08	6.87	========	0.39	0	0	0.02	0	0.23	0.01	0	========	0.2382
	82451213	3_213_10ep1	Control	2	0.9	0.19	0.02	0.03	0.04	0.01	0.02	0.43	0.02	0	0.02	0.34	0	0.02	0.02	0.01	0.01	0.29	========	0.02	0	0	0.01	0	0	0	0	========	0.0145
	82611213	3_215_10ep1	Control	2	7.9	1.47	0.12	0.55	0.64	0.14	0.15	3.56	0.24	0.03	0.07	3.08	0.01	0.21	0.12	0.05	0.06	11.87	========	0.41	0	0	0.02	0	0.06	0.17	0	========	0.1909
	82551213	3_217_10ep1	Control	2	2.1	0.15	0.13	0.15	0.13	0.03	0.08	0.84	0.08	0.01	0.04	0.9	0	0.08	0.09	0.02	0.03	0.06	========	0.12	0	0	0.01	0	0	0	0	========	0.0372
	82781213	3_218_10ep1	Control	2	7.8	0.52	0.3	0.52	0.73	0.09	0.25	0.59	0.29	0.04	0.39	1.95	0.04	0.19	0.15	0.07	0.05	0.63	========	0.39	0	0	0.02	0	0.07	0	0.04	========	0.103
	82601213	3_222_10ep1	Control	2	8.3	2.77	0.57	0.68	0.58	0.04	0.05	4.37	0.27	0.03	0.15	5.42	0.01	0.17	0.15	0.04	0.02	0.71	========	0.83	0	0	0.02	0	0.08	0	0	========	0.1637
	82711213	3_223_10ep1	Control	2	21.1	1.44	0.6	0.4	0.71	0.06	0.04	2.21	0.6	0.04	0.22	4.3	0.01	0.28	0.42	0.08	0.41	3.46	========	0.55	0	0	0.12	0.86	0	0	0.03	========	0.1686
	82701213	3_225_10ep1	Control	2	14.4	0.9	0.24	0.74	0.85	0.21	0.11	5.19	0.39	0.03	0.09	4.33	0.01	0.35	0.19	0.06	0.05	4.26	========	0.67	0	0	0.03	0	0.08	0.29	0	========	0.2007
	82541213	3_226_10ep1	Control	2	23.1	2.25	0.5	0.64	0.65	0.09	0.07	5.17	0.68	0.07	0.21	7.21	0.01	0.38	0.14	0.1	0.04	2.3	========	0.99	0	0	0	0	0	0.02	0	========	0.1516
	71701213	3_233_10ep1	Control	2	5.3	1.49	0.15	0.29	0.82	0.06	0.3	2.69	0.22	0.02	0.09	1.93	0.01	0.17	0.07	0.04	0.06	2.26	========	0.29	0	0	0.02	0	0.12	0	0	========	0.1425
	71771213	3_234_10ep1	Control	2	1.7	0.22	0.2	0.05	0.06	0.01	0.03	0.61	0.05	0.01	0.02	0.22	0	0.03	0.04	0.02	0.03	0	========	0.05	0	0	0.01	0	0.02	0	0	========	0.0281
	71911213	3_235_10ep1	Control	2	1.9	0.07	0.08	0.18	0.24	0.03	0.04	0.75	0.06	0.01	0.05	1.73	0	0.05	0.04	0.01	0.02	0.61	========	0.07	0	0	0.01	0	0.01	0	0	========	0.0642
	71921213	3_236_10ep1	Control	2	11.9	0.29	0.27	0.37	0.41	0.05	0.05	4.35	0.31	0.03	0.19	3.02	0.01	0.17	0.1	0.04	0.06	2.9	========	0.55	0	0	0.03	0	0.03	0	0	========	0.1466
	72251213	3_238_10ep1	Control	2	7.9	0.14	0.16	0.73	0.98	0.2	0.32	5.28	0.22	0.03	0.19	2.98	0.03	0.19	0.26	0.05	0.09	1.3	========	1.03	0	0	0.02	0	0.16	0.03	0.04	========	0.1173
	91321214	3_244_10ep1	Control	2	10.7	1.98	0.89	0.87	1.47	0.17	0.85	3.63	0.47	0.02	0.16	3.8	0.04	0.32	0.53	0.04	0.08	3.09	========	0.65	0.01	0	0.03	0	0.19	0.01	0.14	========	0.1
	91941214	3_245_10ep1	Control	2	3.2	0.41	0.05	0.17	0.19	0.06	0.15	1.63	0.11	0.01	0.01	1.54	0.01	0.17	0.06	0.02	0.13	1.26	========	0.17	0.01	0	0.02	0	0.04	0.02	0.08	========	0.0775
	90871213	3_246_10ep1	Control	2	2.6	0.05	0.11	0.27	0.25	0.13	0.19	1.71	0.09	0.01	0.04	0.74	0.01	0.22	0.06	0.02	0.1	0.73	========	0.11	0	0	0.01	0	0	0	0.01	========	0.0441
	91481214	3_247_10ep1	Control	2	14.9	5.54	0.6	1.24	1.74	0.09	0.24	2.97	0.56	0.03	0.19	5.44	0.01	0.16	0.27	0.05	0.16	9.38	========	1.61	0	0	0	0	0.3	0	0	========	0.5234
	92061215	3_254_10ep1	Control	2	8.5	0.61	0.2	0.8	0.71	0.93	0.32	3.68	0.29	0.04	0.08	4.69	0.01	0.03	0.15	0.06	0.16	1.58	========	0.43	0	0	0.02	0	0.1	0	0	========	0.2086
	92121213	3_255_10ep1	Control	2	1.6	0.17	0.52	0.22	0.24	0.07	0.14	1.07	0.05	0.01	0.08	0.72	0	0.08	0.03	0.01	0.13	2.98	========	0.09	0	0	0.01	0	0.03	0	0	========	0.0445
	92011213	3_256_10ep1	Control	2	1.4	1.39	0.01	0.03	0	0.01	0.02	0.33	0.05	0	0.02	0.27	0	0.03	0.05	0.01	0.04	0.06	========	0.17	0	0	0.01	0	0.01	0	0.03	========	0.0296
	60021215	3_270_10ep1	Control	2	5.9	1.06	0.15	0.36	0.4	0.08	0.16	3.49	0.2	0.02	0.08	1.67	0.01	0.13	0.12	0.03	0.09	1.35	========	0.14	0.01	0	0.02	0	0.11	0.02	0	========	0.1274
	60031215	3_271_10ep1	Control	2	2.5	1.48	1.41	0.62	0.58	0.04	0.05	1.43	0.09	0.02	0.32	1.05	0.01	0.07	0.06	0.06	0.04	0.4	========	0.33	0	0	0.02	0	0.07	0	0	========	0.0995
	60221215	3_272_10ep1	Control	2	1.3	0.08	0.03	0.08	0.07	0.02	0.05	0.95	0.05	0.01	0.04	0.39	0	0.05	0.03	0.01	0.11	0.39	========	0.05	0	0	0.01	0	0.01	0	0	========	0.0484
	60261215	3_273_10ep1	Control	2	1.1	0.07	0.1	0.1	0.11	0.02	0.03	0.71	0.04	0	0.03	0.6	0	0.05	0.02	0.01	0.05	0.15	========	0.04	0	0	0	0	0	0	0	========	0.0112
	60471215	3_275_10ep1	Control	2	3.4	0.67	0.13	0.53	0.52	0.12	0.32	3.21	0.1	0.02	0.16	1.84	0.02	0.13	0.05	0.04	0.07	0.99	========	0.54	0	0	0.01	0	0.05	0	0	========	0.171
	60621215	3_277_10ep1	Control	2	3.2	0.03	0.09	0.1	0.15	0.03	0.08	1.88	0.1	0.02	0.07	1.1	0	0.08	0.09	0.03	0.12	0.83	========	0.15	0	0	0.01	0	0.02	0	0	========	0.0523
	60631215	5_278_10ep1	Control	2	3	0.59	0.96	0.38	0.69	0.05	0.05	2.82	0.11	0.02	0.23	1.33	0.02	0.15	0.05	0.03	0.09	0.59	========	0.09	0	0	0.01	0	0.08	0	0	========	0.0821
	60711215	5_279_10ep1	Control	2	10	0.23	0.42	0.73	0.85	0.18	0.17	5.22	0.29	0.02	0.1	4.71	0.02	0.56	0.09	0.05	0.31	4.09	========	0.66	0	0	0.03	0	0.1	0	0	========	0.1339
	60941213	5_292_10ep1	Control	2	4.9	1.23	0.11	0.3	0.21	0.06	0.09	2.5	0.13	0.02	0.04	1.8	0	0.15	0.07	0.04	0.1	0.97	========	0.21	0	0	0.02	0	0.03	0	0	========	0.1152
	60981213	5_293_10ep1	Control	2	1.4	0.43	0.09	0.07	0.21	0.02	0.02	0.33	0.04	0.01	0.03	0.72	0	0.05	0.03	0.02	0.08	2.73	========	0.09	0	0	0.01	0	0	0	0	========	0.0368
	61041213	5_295_10ep1	Control	2	4.1	0.15	0.24	0.36	0.38	0.03	0.05	2.65	0.13	0.03	0.1	1.6	0.01	0.09	0.09	0.04	0.06	2.74	========	0.14	0	0	0.01	0	0.01	0.02	0	========	0.0901
	61291213	5_297_10ep1	Control	2	1.8	0.05	0	0.09	0.22	0.05	0.03	0.73	0.06	0.01	0.05	0.63	0.01	0.07	0.04	0.02	0.19	0.33	========	0	0	0	0.02	0	0.1	0	0.01	========	0.052
	61411213	5_298_10ep1	Control	2	5.5	0.32	0.26	0.35	0.56	0.04	0.05	2.14	0.21	0.02	0.14	1.27	0	0.07	0.11	0.04	0.07	0.54	========	0.12	0	0	0.02	0	0.09	0.02	0	========	0.1389
	61511213	5_300_10ep1	Control	2	16.8	0	0.7	1.5	1.4	0.31	0.18	13.87	1.97	0.03	0.35	4.73	0.04	0.26	0.16	0.07	0.13	5.07	========	14.79	0	0	0.11	0	0.34	0.02	0	========	0.1819
	61551213	5_301_10ep1	Control	2	1.9	0.11	0.1	0.26	0.25	0.04	0.03	1.31	0.1	0.02	0.07	1.05	0	0.06	0.02	0.02	0.03	0.64	========	0.06	0	0	0.01	0	0.03	0	0.02	========	0.0656
	61581213	5_302_10ep1	Control	2	7.6	0.06	0.32	0.36	0.4	0.06	0.08	4.31	0.28	0.02	0.07	2.71	0	0.17	0.06	0.03	0.07	3.16	========	0.52	0	0	0.02	0	0.11	0.01	0	========	0.1224
	61921213	5_313_10ep1	Control	2	8.6	2.74	0.21	0.29	0.33	0.05	0.05	3.74	0.27	0.02	0.19	2.7	0.01	0.14	0.08	0.04	0.03	2.62	========	0.15	0	3.5	0.03	0	0.1	0	0	========	0.1473
	61971213	5_314_10ep1	Control	2	5.1	0.05	0.08	0.14	0.2	0.12	0.2	2.07	0.14	0.02	0.1	1.82	0	0.15	0.07	0.02	0.15	0.49	========	0.13	0	0	0.01	0	0.08	0.02	0	========	0.0642
	62111213	5_316_10ep1	Control	2	1.8	0.17	0.06	0.09	0.12	0.02	0.05	1.15	0.05	0.01	0.04	0.49	0	0.07	0.03	0.02	0.02	0.65	========	0.01	0	0	0.01	0	0.01	0	0	========	0.0499
	62311213	5_318_10ep1	Control	2	4.3	0.05	0.25	0.5	0.45	0.07	0.22	4.87	0.15	0.05	0.33	3.38	0.01	0.55	0.08	0.08	0.15	2.55	========	0.61	0	0	0.01	0	0.1	0.03	0	========	0.1794
Pool samples	Pool_1	5_pool1_10ep1	pool	/	8.2	0.97	0.24	0.46	0.71	0.1	0.17	3.51	0.24	0.03	0.17	2.56	0.01	0.17	0.11	0.04	0.09	1.57	========	0.45	0.01	0	0.05	0	0.18	0.03	0	========	0.1435
	Pool_2	5_pool2_10ep1	pool	/	8.4	0.96	0.23	0.46	0.68	0.1	0.17	3.58	0.24	0.03	0.17	2.62	0.01	0.16	0.11	0.04	0.09	1.57	========	0.35	0	0	0.04	0	0.18	0	0	========	0.1464
	Pool_3	5_pool3_10ep1	pool	/	8.3	0.86	0.21	0.45	0.67	0.1	0.17	3.48	0.24	0.03	0.17	2.6	0.01	0.16	0.11	0.04	0.09	1.53	========	0.4	0.02	0	0.05	0	0.18	0	0.09	========	0.1435
	Pool_4	5_pool4_10ep1	pool	/	8.4	0.84	0.22	0.46	0.69	0.11	0.18	3.58	0.25	0.03	0.19	2.59	0.01	0.17	0.11	0.05	0.09	1.57	========	0.37	0	0	0.04	0	0.17	0.04	0	========	0.1461
	Pool_5	5_pool5_10ep1	pool	/	8.4	0.89	0.21	0.45	0.68	0.1	0.17	3.53	0.24	0.03	0.19	2.69	0.01	0.16	0.09	0.04	0.1	1.55	========	0.39	0.02	0	0.05	0	0.17	0	0	========	0.1427

## Sheet: mmol per mol Cre_
mmol/mol Creatinine	Specimen ID	Sample number	Cases/Controls	Trimester	Creatinine	Creatine	D-Glucose-beta	Alanine	Lactic Acid	Acetic Acid	Succinic Acid	Citric Acid	Dimethylamine	Trimethylamine	Betaine	Glycine	Fumaric Acid	Formic Acid	1-Methylnicotinamide	N,N-Dimethylglycine	Trigonelline	Hippuric Acid	==Nonstanard Compounds==	D-Lactose	Paracetamol	Paracetamol-glucuronide	Acetone	3-Hydroxybutyric Acid	Acetoacetic Acid	Benzoic Acid	Ethanol	Tyrosine
Cases in First Trimester	70851114	1_11_10ep1	Case	1	1000	181	19	23	20	6	6	298	27	8	15	138	0	11	12	11	14	184	========	103	0	0	3	0	15	1	8	11.7742
	70881114	1_12_10ep1	Case	1	1000	5	21	22	24	6	8	240	25	2	7	117	1	10	8	4	3	161	========	13	0	0	1	0	9	0	0	7.5297
	71181114	1_15_10ep1	Case	1	1000	64	17	24	21	9	30	410	25	4	12	223	1	18	17	7	9	53	========	13	0	0	2	0	12	0	0	15.8205
	71281114	1_16_10ep1	Case	1	1000	12	58	47	52	16	35	738	34	8	54	351	3	35	17	11	36	231	========	21	0	0	6	0	6	0	2	14.875
	71481114	1_19_10ep1	Case	1	1000	79	64	93	67	19	33	967	34	9	36	506	1	37	5	15	24	714	========	40	0	0	5	0	18	0	0	27.6
	71581114	1_20_10ep1	Case	1	1000	14	19	39	26	7	7	243	20	3	11	483	0	11	9	5	5	48	========	11	0	0	1	0	15	0	5	12.3756
	80011113	1_31_10ep1	Case	1	1000	27	31	65	45	3	12	610	89	6	24	13	2	24	10	9	18	287	========	13	0	0	0	0	19	0	0	28.4793
	80081113	1_34_10ep1	Case	1	1000	70	43	62	63	7	28	372	29	5	16	266	1	11	10	8	3	122	========	27	0	0	2	0	0	0	5	20.8039
	80231113	1_36_10ep1	Case	1	1000	25	17	15	21	7	31	161	38	2	2	192	0	14	8	5	3	54	========	24	0	0	1	0	0	0	0	8.73585
	80261113	1_37_10ep1	Case	1	1000	97	20	26	26	4	9	463	31	3	10	261	1	11	12	4	9	85	========	24	0	0	2	0	0	3	0	12.6912
	80291113	1_38_10ep1	Case	1	1000	53	27	37	47	16	18	557	22	6	13	342	1	20	23	9	15	82	========	0	0	0	6	0	43	0	0	16.8163
	80511113	1_42_10ep1	Case	1	1000	165	15	38	30	9	7	363	52	4	24	560	0	10	5	4	3	69	========	6	0	0	0	0	0	0	9	19.4372
	80681113	1_47_10ep1	Case	1	1000	29	20	29	65	17	22	479	24	3	14	459	1	21	10	3	3	128	========	12	0	0	5	0	19	0	0	23.2632
	80751113	1_51_10ep1	Case	1	1000	375	30	58	85	7	7	337	29	3	18	7	1	15	16	5	5	434	========	14	0	0	2	0	0	0	15	32.8792
	80811113	1_52_10ep1	Case	1	1000	65	22	51	47	17	49	441	21	5	75	320	1	25	20	10	8	149	========	95	0	0	2	0	22	0	0	11.4062
	80801113	1_54_10ep1	Case	1	1000	8	20	27	31	7	36	363	26	3	11	223	0	12	8	4	4	187	========	35	0	0	1	0	7	3	9	15.7121
	81201114	1_57_10ep1	Case	1	1000	213	28	97	277	35	37	341	35	4	28	231	3	16	26	8	10	83	========	4	13	225	3	0	10	0	0	12.5294
	81171114	1_64_10ep1	Case	1	1000	25	17	46	90	4	2	169	26	2	12	107	1	7	4	3	2	268	========	10	0	0	1	0	0	2	0	14.8127
	81401114	1_67_10ep1	Case	1	1000	230	25	86	105	13	47	631	32	5	16	469	1	32	14	9	11	120	========	40	0	0	2	0	25	0	0	31.8068
	81441114	1_69_10ep1	Case	1	1000	198	70	27	38	14	30	256	33	4	22	357	2	30	24	8	109	175	========	14	0	0	4	0	7	0	0	11.5556
	81381114	1_70_10ep1	Case	1	1000	202	25	88	471	21	14	392	25	3	13	8	2	10	5	5	8	35	========	63	0	0	0	0	14	0	5	16.1157
	81521114	1_73_10ep1	Case	1	1000	280	41	37	56	5	16	365	44	4	12	18	2	8	6	7	3	386	========	0	0	0	0	50	0	3	0	17.4839
	82331113	1_78_10ep1	Case	1	1000	83	18	34	28	6	21	319	25	3	10	238	0	13	7	5	2	53	========	13	0	0	1	0	0	0	0	17.8408
	81621113	2_113_10ep1	Case	1	1000	43	19	35	34	6	9	261	43	5	25	265	0	13	6	7	4	104	========	11	0	0	2	0	13	0	0	10.7805
	81701113	2_114_10ep1	Case	1	1000	84	18	38	37	12	23	654	27	4	57	343	1	19	12	5	14	46	========	12	0	0	2	0	10	0	0	22.1391
	81821113	2_118_10ep1	Case	1	1000	31	30	19	49	8	12	536	77	5	25	291	2	16	9	8	1	70	========	12	0	0	25	164	0	0	0	25.2395
	81801113	2_121_10ep1	Case	1	1000	137	19	34	29	6	5	302	26	3	11	266	1	17	6	6	2	49	========	12	0	0	2	0	0	0	0	17.5029
	81941113	2_126_10ep1	Case	1	1000	164	27	30	57	15	17	304	24	3	5	233	1	27	10	5	6	131	========	9	0	0	2	0	16	0	3	18.8462
	82021113	2_127_10ep1	Case	1	1000	10	39	102	121	29	49	690	32	10	88	219	12	19	37	18	39	231	========	22	0	0	9	0	19	0	6	27.8125
	82031113	2_128_10ep1	Case	1	1000	67	19	42	34	10	7	555	25	10	25	367	1	17	8	14	7	227	========	27	0	0	3	0	13	0	28	31.8706
	82161113	2_133_10ep1	Case	1	1000	12	17	22	29	5	14	382	23	3	11	139	3	5	6	3	47	41	========	2	0	0	3	0	9	0	7	6.42358
	82641113	2_174_10ep1	Case	1	1000	33	22	26	41	11	8	309	27	2	15	210	1	11	8	4	5	68	========	7	0	0	8	26	34	1	0	13.5355
	82591113	2_179_10ep1	Case	1	1000	23	26	63	60	9	16	347	25	3	19	481	1	29	13	5	13	386	========	36	0	0	2	0	2	3	11	19.051
	82571113	2_182_10ep1	Case	1	1000	212	30	25	57	2	21	380	26	6	20	395	1	4	8	9	2	30	========	12	0	0	144	541	0	0	0	17.612
	82741113	2_184_10ep1	Case	1	1000	317	34	65	360	33	33	394	22	2	33	342	4	32	11	5	110	175	========	18	1	0	3	0	10	0	0	18.8615
	82761113	3_185_10ep1	Case	1	1000	32	16	21	15	3	4	255	37	3	2	3	0	12	9	5	7	55	========	14	1	0	0	0	11	2	0	8.3319
	82811113	3_187_10ep1	Case	1	1000	30	20	46	8	6	10	349	23	5	24	249	0	22	9	8	5	66	========	9	0	0	2	0	7	3	0	15.2778
	90391113	3_189_10ep1	Case	1	1000	44	24	53	51	28	39	577	27	4	14	573	1	21	12	7	43	59	========	22	0	129	4	0	7	0	0	21.3019
	91181113	3_196_10ep1	Case	1	1000	7	24	49	37	12	29	567	27	5	14	326	1	32	8	9	28	171	========	9	3	0	4	0	5	0	0	20.3947
	71991113	3_231_10ep1	Case	1	1000	10	15	23	24	5	15	442	24	4	17	237	1	12	7	7	4	62	========	3	0	0	2	0	9	0	0	9.92308
	91661113	3_241_10ep1	Case	1	1000	123	24	64	55	30	48	398	29	4	28	337	1	56	8	7	7	324	========	53	0	0	3	0	16	4	0	30.9692
	92091113	3_248_10ep1	Case	1	1000	1003	0	33	0	16	27	425	58	3	64	228	3	40	12	11	8	0	========	41	0	0	7	0	18	0	0	14.1667
	91441113	3_250_10ep1	Case	1	1000	22	23	25	24	19	56	359	22	3	5	332	0	36	22	4	8	54	========	17	0	0	1	0	9	0	3	22.1667
	60271113	3_263_10ep1	Case	1	1000	1003	18	8	0	15	8	362	49	3	85	87	0	14	14	10	13	77	========	17	0	0	16	0	0	0	39	8
	60481113	3_265_10ep1	Case	1	1000	17	19	66	252	11	14	458	31	5	29	203	4	40	14	8	13	247	========	79	1	0	2	0	13	3	0	16.1807
	60811113	3_269_10ep1	Case	1	1000	17	16	64	83	49	15	418	29	9	48	388	2	31	23	13	41	279	========	10	0	0	7	0	12	0	0	24.7143
	61011113	5_282_10ep1	Case	1	1000	73	18	26	23	16	35	711	29	4	13	148	2	47	23	8	27	147	========	10	0	0	3	0	7	0	0	14.1111
	61051113	5_284_10ep1	Case	1	1000	36	89	38	46	13	76	564	32	6	44	112	3	22	71	11	14	119	========	15	0	0	2	0	12	0	0	18.125
	61451113	5_287_10ep1	Case	1	1000	11	21	21	19	5	16	599	29	4	23	288	2	8	6	6	21	75	========	10	0	0	8	102	0	1	0	10.4381
	61661113	5_303_10ep1	Case	1	1000	26	35	36	52	17	18	557	34	6	66	275	1	43	20	9	9	93	========	5	0	0	5	0	16	0	5	18.2143
	61841113	5_304_10ep1	Case	1	1000	32	26	70	161	118	102	650	25	5	39	409	7	76	0	14	68	893	========	9	0	0	11	0	14	53	0	0
	61991113	5_307_10ep1	Case	1	1000	23	22	76	42	8	13	264	23	19	23	258	1	22	6	25	14	268	========	8	0	0	5	0	15	0	5	26.3333
	62131113	5_309_10ep1	Case	1	1000	309	85	44	80	6	26	406	38	6	32	265	1	51	9	12	13	0	========	35	0	0	8	0	0	0	0	25.0714
Controls in First Trimester	70021114	1_06_10ep1	Control	1	1000	18	36	42	136	119	34	755	32	5	16	260	2	62	9	8	5	137	========	53	0	0	8	0	13	90	28	21.7778
	70361114	1_07_10ep1	Control	1	1000	102	24	76	167	18	36	486	28	5	34	178	5	16	21	9	23	63	========	145	0	0	3	0	18	1	0	13.68
	70461114	1_08_10ep1	Control	1	1000	141	47	103	100	15	28	847	34	9	31	655	1	44	24	13	30	258	========	42	0	0	5	0	15	0	11	29.0455
	70471114	1_09_10ep1	Control	1	1000	17	26	30	40	12	25	319	29	6	21	212	1	12	20	9	29	117	========	5	0	0	3	0	18	0	0	13.4688
	70661114	1_10_10ep1	Control	1	1000	1	20	16	19	8	5	324	28	3	12	105	1	10	11	5	10	162	========	13	0	0	6	28	17	2	0	11.3174
	70951114	1_13_10ep1	Control	1	1000	176	24	37	28	9	28	529	29	3	26	337	1	18	12	5	8	111	========	8	0	0	2	0	0	0	7	19.6696
	70981114	1_14_10ep1	Control	1	1000	150	26	42	49	8	13	587	24	3	19	404	1	15	7	5	7	355	========	19	0	0	2	0	8	0	10	23.4222
	71451114	1_17_10ep1	Control	1	1000	13	36	71	59	11	24	650	29	9	86	419	2	29	9	15	19	1088	========	51	0	0	4	0	17	0	11	26.1667
	71461114	1_18_10ep1	Control	1	1000	4	32	37	38	17	25	555	31	6	30	289	0	27	11	10	11	194	========	4	0	0	3	0	12	0	0	15.1333
	80021113	1_32_10ep1	Control	1	1000	238	29	34	43	8	5	555	28	6	32	306	0	20	10	10	4	29	========	10	0	0	3	0	0	0	0	11.8889
	80031113	1_33_10ep1	Control	1	1000	7	39	47	37	14	32	723	32	5	39	219	0	23	18	10	12	138	========	5	0	0	7	0	5	0	0	10.6
	80181113	1_35_10ep1	Control	1	1000	253	43	91	76	13	39	559	45	6	13	479	1	44	14	10	5	111	========	23	0	0	4	0	5	0	0	70.6237
	80431113	1_39_10ep1	Control	1	1000	55	51	30	62	12	14	480	32	7	21	257	0	15	12	11	15	118	========	5	11	527	3	0	12	0	0	9.71795
	80401113	1_40_10ep1	Control	1	1000	60	25	34	48	9	13	396	27	2	8	243	0	17	9	4	3	60	========	19	0	267	1	0	14	4	0	18.6833
	80471113	1_41_10ep1	Control	1	1000	48	24	30	22	7	13	299	28	3	5	170	1	29	5	4	11	134	========	48	0	0	3	0	12	0	0	12.9149
	80551113	1_43_10ep1	Control	1	1000	21	23	62	47	63	34	203	27	7	42	523	1	25	7	11	12	138	========	2	0	0	2	0	6	0	18	17.8889
	80561113	1_44_10ep1	Control	1	1000	535	48	132	62	9	11	363	31	9	51	568	2	15	8	15	6	45	========	24	17	0	3	0	5	1	0	26.6947
	80591113	1_45_10ep1	Control	1	1000	445	38	62	60	8	4	425	31	3	12	241	1	17	7	6	5	52	========	41	0	0	2	0	0	0	0	29.5385
	82001114	1_46_10ep1	Control	1	1000	56	19	38	36	18	19	303	30	2	5	193	0	26	10	5	10	179	========	11	11	0	2	0	6	19	0	7.64474
	80701113	1_48_10ep1	Control	1	1000	425	22	57	47	5	15	412	30	5	30	634	0	30	17	8	22	48	========	5	0	0	2	0	4	0	0	36.7667
	80721113	1_49_10ep1	Control	1	1000	48	40	45	78	18	47	542	66	8	5	429	1	22	12	13	51	79	========	5	0	0	3	0	8	0	0	25.3478
	80731113	1_50_10ep1	Control	1	1000	32	16	38	30	14	34	616	27	5	28	209	1	18	10	8	9	155	========	67	0	0	2	0	8	0	0	15.2407
	80831113	1_53_10ep1	Control	1	1000	60	18	42	38	14	28	456	26	3	19	198	1	30	5	6	11	36	========	30	0	0	2	0	16	0	0	14.8837
	80761114	1_55_10ep1	Control	1	1000	4	21	62	48	12	8	539	29	3	24	410	1	31	5	6	6	104	========	17	0	0	2	0	17	3	0	20.6959
	80931114	1_56_10ep1	Control	1	1000	10	19	40	38	7	19	530	32	6	28	123	1	10	11	9	11	82	========	33	0	0	2	0	12	0	0	27.7222
	80951114	1_58_10ep1	Control	1	1000	42	21	71	137	7	10	442	64	7	19	391	1	15	10	12	5	286	========	35	0	0	2	0	0	0	0	39.0213
	81041114	1_59_10ep1	Control	1	1000	63	26	45	38	3	6	391	24	3	20	378	0	16	9	4	4	29	========	9	0	0	2	0	0	0	0	12.5895
	81071114	1_60_10ep1	Control	1	1000	72	29	80	154	23	13	755	110	4	37	508	3	24	8	6	5	38	========	18	0	0	9	0	43	0	0	67.9231
	81061114	1_61_10ep1	Control	1	1000	127	20	58	72	147	26	454	30	6	15	606	2	15	10	9	51	144	========	16	0	0	3	0	12	0	0	7.42
	81261114	1_62_10ep1	Control	1	1000	495	18	36	41	9	7	531	26	6	23	139	1	23	16	9	8	235	========	32	0	0	2	0	8	2	0	22.6429
	81281114	1_63_10ep1	Control	1	1000	277	28	43	38	10	32	568	26	4	17	435	2	24	14	6	53	181	========	15	0	0	2	0	23	1	13	22.7685
	81221114	1_65_10ep1	Control	1	1000	24	13	23	26	6	11	113	23	9	11	355	1	14	4	11	9	227	========	16	0	0	1	0	12	0	0	11.5612
	81311114	1_66_10ep1	Control	1	1000	329	14	30	74	31	21	293	24	4	19	289	0	14	10	6	5	50	========	20	0	0	2	0	13	2	9	9.88333
	81251114	1_68_10ep1	Control	1	1000	10	24	33	36	7	36	686	33	6	71	251	1	20	15	10	6	930	========	23	0	0	2	0	8	0	46	20
	81391114	1_71_10ep1	Control	1	1000	27	15	13	10	3	9	262	26	3	10	143	0	7	8	6	3	0	========	7	0	0	2	0	0	0	0	4.93782
	81511114	1_72_10ep1	Control	1	1000	15	10	16	17	86	7	372	23	3	9	174	1	5	12	5	6	69	========	7	0	0	4	0	0	0	0	4.5
	81591114	1_74_10ep1	Control	1	1000	160	28	24	32	6	13	287	27	4	11	144	0	19	12	6	4	180	========	23	0	0	2	0	10	0	0	8.36364
	81661114	1_75_10ep1	Control	1	1000	40	26	30	36	8	11	316	23	8	17	219	0	17	7	11	0	118	========	14	1	0	1	0	10	0	12	12.9936
	80871113	1_76_10ep1	Control	1	1000	121	26	43	46	5	5	234	20	9	11	105	1	13	6	13	3	104	========	7	15	0	0	0	2	0	0	14.0117
	82451113	1_77_10ep1	Control	1	1000	196	25	32	30	7	36	471	24	3	18	284	1	15	10	4	7	185	========	14	0	0	1	0	6	1	0	17.789
	82351113	2_110_10ep1	Control	1	1000	212	13	20	58	23	10	224	29	3	12	110	2	11	11	5	9	207	========	31	0	0	2	0	8	9	0	4.76623
	82371113	2_111_10ep1	Control	1	1000	30	40	41	80	10	28	268	24	3	9	404	0	14	9	5	3	185	========	15	0	0	1	0	8	0	5	11.5373
	81721113	2_112_10ep1	Control	1	1000	42	25	56	422	9	8	249	21	3	18	115	3	10	11	6	4	206	========	12	0	0	2	0	7	1	4	13.0469
	81561113	2_115_10ep1	Control	1	1000	95	40	44	274	6	18	401	27	2	10	155	7	11	11	4	4	120	========	29	0	0	2	0	8	0	0	19.0204
	81731113	2_116_10ep1	Control	1	1000	28	20	50	60	3	34	414	58	4	13	154	4	13	9	6	8	243	========	10	0	0	1	0	16	0	0	15.951
	81871113	2_117_10ep1	Control	1	1000	30	31	95	71	22	37	567	39	6	60	274	1	29	19	11	31	736	========	44	0	0	5	0	20	0	0	16.7143
	81811113	2_119_10ep1	Control	1	1000	16	31	54	45	10	43	643	26	4	18	295	1	17	22	7	4	94	========	46	1	0	3	0	0	0	0	13.0097
	81681113	2_120_10ep1	Control	1	1000	330	38	53	88	12	25	511	26	4	33	213	4	22	35	13	30	158	========	11	0	0	11	0	3	1	0	8.2
	81831113	2_122_10ep1	Control	1	1000	230	100	120	151	9	20	521	28	3	20	646	1	22	11	5	3	96	========	20	0	0	3	0	7	2	0	44.525
	81841113	2_123_10ep1	Control	1	1000	157	23	26	35	19	9	560	33	4	21	170	1	10	12	6	9	115	========	33	0	0	6	0	0	2	6	8.86458
	81961113	2_124_10ep1	Control	1	1000	70	49	88	114	12	20	598	38	3	81	462	3	24	28	6	17	1133	========	45	0	0	10	0	10	0	0	20.3333
	81901113	2_125_10ep1	Control	1	1000	7	12	23	26	7	18	201	24	4	10	126	0	14	10	6	5	149	========	15	0	0	1	0	2	0	0	22.8571
	82051113	2_129_10ep1	Control	1	1000	31	0	70	56	15	40	412	33	5	27	210	2	35	19	11	71	290	========	349	0	0	7	35	20	1	16	20.3077
	82821113	2_130_10ep1	Control	1	1000	1	33	19	24	5	6	246	26	2	7	71	1	9	7	4	3	21	========	18	0	0	0	0	7	0	0	15.01
	82071113	2_131_10ep1	Control	1	1000	5	14	17	18	7	8	259	25	3	5	200	0	8	8	5	0	172	========	9	0	0	2	0	13	2	0	6.39773
	82081113	2_132_10ep1	Control	1	1000	17	14	17	23	11	31	346	27	3	8	88	1	17	5	3	5	190	========	12	0	0	1	0	8	2	0	12.8421
	82121113	2_134_10ep1	Control	1	1000	179	47	36	132	18	15	630	24	6	35	543	0	15	8	9	5	244	========	34	0	0	3	0	14	12	0	16.726
	82181113	2_135_10ep1	Control	1	1000	80	24	36	28	19	26	104	30	4	14	127	1	33	15	5	15	176	========	21	0	0	3	0	34	0	0	8.92105
	82221113	2_136_10ep1	Control	1	1000	248	50	81	68	5	8	416	29	4	17	351	2	8	16	7	2	46	========	3	0	0	2	0	6	0	8	28.3469
	82201113	2_137_10ep1	Control	1	1000	42	81	30	223	5	11	338	25	4	20	217	1	10	12	7	5	53	========	4	0	0	3	0	8	2	0	20.5556
	82401113	2_138_10ep1	Control	1	1000	292	26	46	47	8	12	219	31	1	14	269	0	20	8	3	3	50	========	15	23	633	2	0	12	0	0	13.96
	80631114	2_172_10ep1	Control	1	1000	6	25	35	43	23	47	378	30	5	23	326	0	31	13	8	50	310	========	0	0	0	2	0	0	7	12	16.1852
	82531113	2_173_10ep1	Control	1	1000	119	25	27	34	5	5	318	24	4	12	256	0	14	9	6	5	174	========	6	0	0	3	0	9	0	0	9.78378
	82701113	2_175_10ep1	Control	1	1000	42	21	25	42	11	7	308	27	2	14	215	1	11	9	4	5	67	========	13	0	0	8	28	34	2	0	14.1848
	82711113	2_176_10ep1	Control	1	1000	203	28	24	6	13	17	389	29	4	13	468	0	28	17	7	7	119	========	13	0	0	2	0	11	3	3	23.4588
	82541113	2_177_10ep1	Control	1	1000	45	17	33	31	10	5	172	20	4	9	456	0	17	3	7	2	1	========	0	0	0	1	0	3	0	0	9.38562
	82511113	2_178_10ep1	Control	1	1000	11	18	30	47	13	10	414	33	13	55	517	1	27	12	17	6	0	========	2	0	0	19	265	455	0	0	30.6471
	82601113	2_180_10ep1	Control	1	1000	119	8	75	69	111	15	405	26	4	14	512	3	3	17	6	8	136	========	22	0	0	2	0	8	8	0	15.1458
	82551113	2_181_10ep1	Control	1	1000	48	26	42	38	9	18	240	30	4	16	210	0	23	18	7	13	141	========	12	15	0	3	0	16	0	0	15.5795
	82611113	2_183_10ep1	Control	1	1000	154	15	44	37	9	30	478	27	4	18	380	1	19	7	6	10	65	========	43	0	0	3	0	17	0	0	20.3214
	82781113	3_186_10ep1	Control	1	1000	36	16	21	22	5	9	68	25	4	23	159	1	8	20	6	4	108	========	34	0	0	2	0	8	0	0	6.73262
	90061113	3_188_10ep1	Control	1	1000	240	31	77	0	17	33	824	32	6	61	283	1	34	11	11	17	115	========	60	3	0	3	0	8	0	16	47.1042
	90811113	3_190_10ep1	Control	1	1000	277	26	24	33	4	10	142	26	5	8	126	0	12	7	7	3	42	========	96	0	0	4	0	0	0	12	12.9542
	90581113	3_191_10ep1	Control	1	1000	478	34	48	69	8	28	334	32	3	13	340	0	14	17	6	3	57	========	24	0	0	2	0	9	4	0	18.2
	90871113	3_197_10ep1	Control	1	1000	15	66	94	336	28	51	551	29	4	33	137	5	36	13	7	110	141	========	20	3	0	2	0	9	0	0	11.1923
	71701113	3_227_10ep1	Control	1	1000	48	13	12	18	8	31	473	37	7	27	156	1	16	8	10	8	183	========	13	0	0	5	0	20	0	0	10.8406
	71771113	3_228_10ep1	Control	1	1000	127	27	21	34	10	19	449	27	5	31	161	0	13	10	8	18	161	========	16	0	0	2	0	6	0	0	21.6316
	71911113	3_229_10ep1	Control	1	1000	10	26	26	36	3	10	193	23	1	13	221	1	7	1	2	4	405	========	25	0	1225	1	0	6	7	0	38.5266
	71921113	3_230_10ep1	Control	1	1000	13	12	39	53	21	31	387	29	4	19	538	1	19	16	6	10	69	========	10	0	0	5	0	12	0	4	32.15
	72251113	3_232_10ep1	Control	1	1000	30	36	59	39	7	21	582	83	5	30	339	1	10	23	8	6	172	========	207	0	0	0	0	0	2	0	17.5508
	91481113	3_239_10ep1	Control	1	1000	288	19	59	79	11	22	276	30	4	7	477	0	13	14	7	8	42	========	44	0	0	2	0	11	2	0	35.2095
	91321113	3_240_10ep1	Control	1	1000	1	39	11	40	23	38	436	2	3	26	165	1	62	12	9	6	275	========	15	0	0	2	0	14	0	7	0
	92061113	3_249_10ep1	Control	1	1000	95	38	65	59	11	31	170	28	5	29	327	1	11	60	8	2	301	========	7	0	0	2	0	11	0	17	20.5082
	91941113	3_251_10ep1	Control	1	1000	47	30	30	32	9	33	195	28	8	25	373	2	23	16	6	22	67	========	6	0	0	3	0	10	2	35	21.2
	92011113	3_252_10ep1	Control	1	1000	30	22	24	25	12	26	295	29	5	31	151	1	16	11	7	31	62	========	17	0	924	2	0	7	0	34	12.5909
	92121113	3_253_10ep1	Control	1	1000	80	21	67	60	13	85	531	28	4	29	294	2	24	9	7	11	322	========	13	46	0	3	0	21	1	0	17.0946
	60021113	3_259_10ep1	Control	1	1000	73	26	55	80	13	32	634	32	3	26	211	3	19	19	4	19	158	========	65	0	0	2	0	20	0	0	15.1948
	60031113	3_260_10ep1	Control	1	1000	101	537	161	160	32	45	633	29	8	87	360	2	56	16	14	42	144	========	27	0	0	5	0	10	0	7	26.7241
	60221113	3_261_10ep1	Control	1	1000	13	16	56	44	72	34	470	32	5	16	146	1	32	17	7	60	244	========	15	0	0	4	0	20	7	0	24.6538
	60261113	3_262_10ep1	Control	1	1000	117	55	45	68	16	29	578	30	5	19	587	0	35	11	9	22	176	========	5	0	0	3	0	9	0	0	12.2258
	60471113	3_264_10ep1	Control	1	1000	64	29	57	65	13	18	649	29	7	20	503	1	28	9	9	17	168	========	20	8	0	4	0	6	0	0	41.8333
	60621113	3_266_10ep1	Control	1	1000	11	29	29	35	6	27	597	30	6	22	320	1	19	18	10	22	96	========	29	0	0	2	0	7	0	0	15
	60631113	3_267_10ep1	Control	1	1000	558	54	72	67	9	11	549	24	11	61	379	1	40	7	16	7	151	========	13	0	0	3	0	10	4	4	35.4865
	60711113	3_268_10ep1	Control	1	1000	13	36	88	111	10	21	423	31	2	31	292	4	24	7	5	8	331	========	10	0	0	2	0	10	1	10	9.13861
	60941113	5_281_10ep1	Control	1	1000	31	27	48	25	3	11	535	35	4	10	305	1	19	7	6	44	199	========	10	0	0	2	0	7	0	4	21.0381
	61041113	5_283_10ep1	Control	1	1000	160	91	146	211	35	84	826	29	7	38	362	6	37	80	12	0	158	========	35	0	0	4	0	5	0	0	22.5333
	61291113	5_285_10ep1	Control	1	1000	6	35	59	65	15	16	446	47	4	75	299	1	21	19	7	10	187	========	4	0	0	3	0	8	0	4	16.5789
	61411113	5_286_10ep1	Control	1	1000	30	30	36	40	18	31	397	32	4	41	218	0	28	19	9	0	88	========	3	0	0	7	0	7	0	0	18
	61511113	5_288_10ep1	Control	1	1000	5	39	58	48	8	15	457	39	6	44	198	2	41	17	10	11	101	========	18	0	0	6	67	160	1	0	13.0714
	61551113	5_289_10ep1	Control	1	1000	7	55	83	78	24	56	638	25	7	25	375	3	24	21	11	21	109	========	4	0	0	3	0	7	0	5	15.9167
	61581113	5_290_10ep1	Control	1	1000	6	38	53	75	20	32	563	32	3	18	403	1	37	11	6	10	110	========	0	0	0	4	0	19	0	0	14.4839
	61921113	5_305_10ep1	Control	1	1000	340	81	134	88	12	22	599	34	8	55	565	4	40	0	16	24	353	========	15	0	0	6	0	12	1	3	26.0667
	61971113	5_306_10ep1	Control	1	1000	8	17	12	26	22	38	475	26	4	20	266	1	17	19	7	55	892	========	9	0	0	38	152	363	0	0	12.52
	62111113	5_308_10ep1	Control	1	1000	136	22	53	57	9	19	485	35	6	26	203	1	32	17	11	23	350	========	5	1	0	3	0	6	0	12	23.6364
	62311113	5_310_10ep1	Control	1	1000	10	52	45	197	36	53	513	32	9	50	237	2	31	14	15	53	889	========	34	0	0	5	0	10	4	0	7.3
Cases in Second Trimester	70851215	1_21_10ep1	Case	2	1000	106	37	29	47	14	15	404	36	7	20	254	1	30	15	10	75	388	========	28	0	0	4	0	16	0	0	11.9167
	70881215	1_22_10ep1	Case	2	1000	49	16	41	67	17	52	416	37	4	17	308	1	41	21	8	30	144	========	15	0	0	3	0	18	0	0	20.0769
	71181215	1_25_10ep1	Case	2	1000	127	23	102	107	9	10	272	31	2	20	345	2	16	27	4	9	188	========	48	0	0	3	0	19	0	0	22.4302
	71281215	1_26_10ep1	Case	2	1000	38	35	85	102	25	64	1058	34	8	31	377	1	61	40	14	35	60	========	79	0	0	5	0	15	0	4	27.2353
	71481215	1_29_10ep1	Case	2	1000	28	81	124	234	35	51	744	42	5	29	491	2	58	33	10	0	1252	========	60	0	0	5	0	22	0	5	8.25
	71581215	1_30_10ep1	Case	2	1000	24	17	37	36	7	11	287	25	3	14	514	0	16	16	5	13	147	========	50	0	0	1	0	15	0	0	12.7391
	80011213	1_79_10ep1	Case	2	1000	35	24	30	29	2	15	350	32	2	9	127	1	13	12	4	5	196	========	65	0	0	2	0	0	2	0	10.3958
	80081213	1_82_10ep1	Case	2	1000	96	37	64	71	8	43	478	28	3	13	302	2	20	15	5	4	201	========	29	0	0	2	0	14	0	0	16.0625
	80291213	1_84_10ep1	Case	2	1000	86	21	28	47	14	34	572	29	3	17	255	0	29	32	6	7	223	========	109	1	0	1	0	8	0	0	12.3289
	80231213	1_85_10ep1	Case	2	1000	33	28	33	32	13	39	163	25	3	5	233	0	16	10	5	64	253	========	30	0	0	2	0	10	14	0	11.5742
	80261213	1_86_10ep1	Case	2	1000	232	37	21	62	11	25	443	35	3	13	348	2	8	17	5	3	51	========	35	0	0	36	0	0	2	0	13.7174
	80511213	1_89_10ep1	Case	2	1000	12	29	63	79	6	3	617	26	2	12	829	1	18	3	4	4	40	========	44	0	0	1	0	0	0	0	20.984
	80681213	2_98_10ep1	Case	2	1000	12	41	55	78	7	11	533	28	3	6	711	1	36	9	4	9	33	========	64	0	0	2	0	11	2	0	27.6306
	80811213	2_100_10ep1	Case	2	1000	68	31	36	50	37	29	339	28	6	61	347	2	47	15	13	22	271	========	39	0	0	5	0	17	0	0	20.9167
	81201213	2_101_10ep1	Case	2	1000	306	42	222	1064	30	10	470	38	2	21	209	6	20	10	4	13	161	========	32	0	0	3	0	13	0	20	11.3922
	80751213	2_102_10ep1	Case	2	1000	141	18	40	65	8	15	410	35	2	24	319	0	19	10	4	3	105	========	75	0	0	2	0	8	0	12	23.0923
	80801213	2_103_10ep1	Case	2	1000	8	20	33	46	5	8	288	33	3	11	395	1	28	18	5	8	209	========	55	0	0	2	0	6	0	18	18.2278
	81171213	2_108_10ep1	Case	2	1000	187	25	73	62	8	7	357	30	2	16	154	2	13	7	4	3	591	========	20	0	0	1	0	1	0	8	19.201
	81401213	2_144_10ep1	Case	2	1000	3	26	42	22	4	39	504	28	1	9	228	1	14	14	4	7	407	========	4	0	0	2	0	40	0	0	19.7135
	81441213	2_147_10ep1	Case	2	1000	143	111	38	73	27	45	153	33	3	29	432	8	56	43	8	64	68	========	55	0	0	12	0	0	0	0	13.8
	81521213	2_149_10ep1	Case	2	1000	147	26	32	51	15	17	273	30	5	16	501	0	27	15	9	3	61	========	68	0	0	2	0	11	3	0	15.3982
	81381213	2_150_10ep1	Case	2	1000	146	19	104	824	16	11	218	31	3	12	195	2	19	10	5	6	84	========	84	0	0	3	0	8	1	5	16.6241
	81621213	2_155_10ep1	Case	2	1000	108	25	52	32	4	2	379	32	5	19	309	0	20	6	8	7	318	========	17	0	0	2	0	0	0	0	7.87179
	81701213	2_160_10ep1	Case	2	1000	139	18	97	82	17	26	723	35	3	33	392	2	30	10	5	46	57	========	17	0	0	2	0	8	0	0	23.8906
	81801213	2_162_10ep1	Case	2	1000	461	25	58	96	8	11	371	33	2	12	460	2	18	10	5	3	149	========	52	0	0	3	0	0	5	0	17.137
	81821213	2_168_10ep1	Case	2	1000	238	103	154	199	10	9	409	33	4	17	393	4	23	11	7	4	111	========	28	0	0	3	0	7	0	0	35.0142
	82031213	2_169_10ep1	Case	2	1000	171	48	127	110	16	68	1250	23	7	75	826	3	43	10	13	10	175	========	240	0	0	3	0	21	0	0	43.28
	82021213	2_171_10ep1	Case	2	1000	9	51	51	179	44	45	494	38	12	59	269	2	29	27	20	57	379	========	6	0	0	8	0	9	0	11	42.4
	90391213	3_194_10ep1	Case	2	1000	461	62	138	143	10	41	506	67	5	17	1104	2	17	15	8	43	205	========	32	5	0	3	0	9	0	37	38.1979
	81941213	3_200_10ep1	Case	2	1000	247	21	58	94	12	56	538	52	2	18	543	1	24	6	4	13	85	========	122	0	0	2	0	21	2	0	36
	82161213	3_202_10ep1	Case	2	1000	12	21	25	28	3	11	270	24	3	11	234	1	9	15	4	6	29	========	19	0	0	2	0	0	0	0	8.11351
	82331213	3_209_10ep1	Case	2	1000	97	28	91	93	4	6	536	25	4	16	517	1	16	5	7	6	56	========	15	0	0	0	0	0	1	0	27.9189
	82571213	3_214_10ep1	Case	2	1000	80	21	127	73	9	6	482	26	3	26	634	2	26	8	5	5	104	========	68	0	0	2	0	3	2	0	21.7121
	82591213	3_216_10ep1	Case	2	1000	127	34	106	106	4	5	180	26	3	28	591	1	14	7	5	9	558	========	10	0	0	3	0	6	0	0	15.9027
	82741213	3_219_10ep1	Case	2	1000	364	34	33	40	9	26	317	33	3	21	239	1	19	21	6	7	176	========	54	0	0	3	0	21	0	0	18.6786
	82761213	3_220_10ep1	Case	2	1000	21	32	42	52	4	16	509	73	2	10	190	1	13	7	5	2	482	========	26	0	0	1	0	0	0	0	10.5631
	82811213	3_221_10ep1	Case	2	1000	179	20	85	101	12	24	436	23	12	44	374	1	40	11	20	50	285	========	55	0	52	6	0	10	0	0	22.1667
	82641213	3_224_10ep1	Case	2	1000	123	25	61	101	16	16	526	38	5	24	550	1	21	14	7	8	84	========	45	0	0	4	0	14	4	0	19.5844
	71991213	3_237_10ep1	Case	2	1000	37	25	40	46	6	21	611	28	5	23	388	1	25	11	7	4	71	========	37	0	0	2	0	7	0	0	12.1609
	91441213	3_242_10ep1	Case	2	1000	89	19	61	82	20	49	170	29	2	5	466	1	22	20	4	6	114	========	112	0	0	2	0	11	3	0	22.3016
	91661213	3_243_10ep1	Case	2	1000	250	76	45	63	26	48	307	28	3	36	236	0	65	44	8	13	270	========	50	0	0	7	0	10	0	0	15.9167
	92091213	3_257_10ep1	Case	2	1000	27	65	125	180	30	75	1035	34	6	87	563	2	58	16	11	26	280	========	59	0	0	4	0	20	0	0	38.0625
	91181214	3_258_10ep1	Case	2	1000	439	83	149	178	19	46	687	35	6	33	391	3	37	10	11	37	145	========	32	0	0	2	0	8	0	8	24.4138
	60271215	3_274_10ep1	Case	2	1000	187	22	67	145	17	40	709	32	5	36	215	1	25	22	10	19	165	========	63	0	0	4	0	11	0	6	22.2857
	60481215	3_276_10ep1	Case	2	1000	1965	62	261	242	17	32	1885	91	14	79	998	6	100	22	23	26	952	========	448	18	0	4	0	28	7	41	73.871
	60811215	5_280_10ep1	Case	2	1000	7	18	40	70	44	12	374	29	4	21	226	1	35	27	6	22	272	========	7	0	0	2	0	0	7	4	14.8108
	61011213	5_294_10ep1	Case	2	1000	5	19	23	21	3	5	249	30	3	17	121	0	23	22	5	13	0	========	11	0	0	2	0	2	0	9	11.618
	61051213	5_296_10ep1	Case	2	1000	68	88	68	142	6	23	337	32	4	31	152	2	18	16	7	7	393	========	76	12	0	4	0	11	0	8	26.7091
	61451213	5_299_10ep1	Case	2	1000	17	39	59	45	21	52	649	34	7	20	499	1	27	16	11	9	87	========	65	0	0	10	43	74	0	8	18.5833
	61661213	5_311_10ep1	Case	2	1000	32	213	165	239	30	43	1070	33	8	66	460	3	61	16	13	47	256	========	80	0	0	3	0	17	0	15	29.5833
	61841213	5_312_10ep1	Case	2	1000	319	23	88	119	88	65	794	31	4	35	354	1	59	21	9	147	1840	========	54	0	0	6	0	18	17	9	16.2381
	61991213	5_315_10ep1	Case	2	1000	672	46	34	60	14	23	385	24	8	14	195	1	33	16	12	20	646	========	25	0	0	3	0	6	0	0	15.4167
	62131213	5_317_10ep1	Case	2	1000	543	56	113	123	10	17	535	38	6	35	423	1	45	18	10	25	208	========	31	0	0	5	0	26	0	0	33.9706
Controls in Second Trimester	70021213	1_01_10ep1	Control	2	1000	18	17	77	80	12	17	716	33	3	13	240	2	22	11	5	11	374	========	19	0	0	4	0	17	0	0	20.4464
	70361213	1_02_10ep1	Control	2	1000	123	42	66	110	13	36	620	28	5	13	365	1	60	16	8	14	34	========	20	0	0	2	0	7	0	5	14.2353
	70461213	1_03_10ep1	Control	2	1000	126	89	90	103	22	26	766	35	7	18	578	1	56	12	13	28	205	========	72	0	0	3	0	9	0	0	25
	70471213	1_04_10ep1	Control	2	1000	37	21	47	44	20	40	348	29	6	32	295	1	36	21	12	64	367	========	42	0	0	7	0	12	0	9	8.55556
	70661213	1_05_10ep1	Control	2	1000	6	24	63	151	7	9	197	33	2	14	166	1	15	21	3	7	187	========	84	0	0	2	0	7	0	0	8.25773
	70951215	1_23_10ep1	Control	2	1000	367	30	38	34	10	21	409	34	2	17	338	1	24	9	5	10	419	========	35	0	0	2	0	20	0	0	20.9753
	70981215	1_24_10ep1	Control	2	1000	151	26	41	65	11	24	367	29	4	9	464	1	25	18	7	5	270	========	33	0	0	2	0	6	3	0	17.1481
	71451215	1_27_10ep1	Control	2	1000	65	18	73	73	14	78	742	41	6	48	456	2	33	52	11	20	251	========	182	0	0	4	0	25	2	9	34
	71461215	1_28_10ep1	Control	2	1000	7	32	41	58	9	35	563	34	6	17	318	0	24	11	14	9	150	========	38	0	0	3	0	4	0	6	13.44
	80021213	1_80_10ep1	Control	2	1000	241	38	45	187	24	18	551	34	5	21	447	1	35	15	8	3	128	========	18	0	0	2	0	12	0	0	15.0339
	80031213	1_81_10ep1	Control	2	1000	4	42	41	51	9	36	616	35	4	26	193	1	17	18	7	20	227	========	130	0	0	2	0	14	0	2	19.4884
	80181213	1_83_10ep1	Control	2	1000	233	46	105	150	17	46	400	45	4	29	567	1	45	13	7	17	129	========	51	0	0	3	0	15	0	0	51.1972
	80431213	1_87_10ep1	Control	2	1000	259	46	44	50	6	14	603	33	2	13	363	1	18	10	7	17	140	========	6	0	0	2	0	0	0	8	12.1716
	80401213	1_88_10ep1	Control	2	1000	287	41	52	64	9	29	409	30	2	26	531	0	19	8	5	6	197	========	23	0	0	2	0	2	0	17	25.3108
	80471213	1_90_10ep1	Control	2	1000	129	24	81	98	15	32	384	28	2	18	513	1	33	8	5	11	131	========	22	77	404	2	0	12	0	0	0
	80551213	2_91_10ep1	Control	2	1000	51	44	127	112	9	10	558	26	5	39	779	1	29	13	8	5	110	========	43	0	0	3	0	5	3	0	34.2273
	80731213	2_92_10ep1	Control	2	1000	75	30	42	116	16	14	360	17	6	17	353	1	20	6	10	9	58	========	18	0	0	3	0	4	0	10	23.4138
	80591213	2_93_10ep1	Control	2	1000	245	32	66	69	7	15	400	37	3	17	296	1	42	26	7	10	10	========	14	0	0	3	0	7	0	0	22.04
	80701213	2_94_10ep1	Control	2	1000	602	25	72	93	12	32	577	38	4	19	667	1	43	20	7	5	0	========	15	0	2	3	0	16	1	5	41.9583
	80561213	2_95_10ep1	Control	2	1000	500	31	176	85	5	4	477	33	8	54	223	1	32	13	13	6	40	========	26	1	0	3	0	0	4	0	27.4327
	80761213	2_96_10ep1	Control	2	1000	5	29	54	46	8	13	451	28	2	11	303	1	23	11	3	2	100	========	22	0	0	1	6	0	0	0	21.2607
	80631213	2_97_10ep1	Control	2	1000	15	37	57	132	15	56	449	32	4	23	393	2	39	20	6	41	211	========	85	0	0	2	0	12	0	0	13.7959
	80871213	2_99_10ep1	Control	2	1000	1	22	17	35	3	2	136	22	2	6	78	0	6	7	3	3	68	========	26	0	0	0	0	2	2	9	7.28306
	80931213	2_104_10ep1	Control	2	1000	33	32	53	51	8	17	801	22	5	28	230	1	25	17	9	28	152	========	15	0	0	5	0	4	0	0	19.619
	80721213	2_105_10ep1	Control	2	1000	108	56	42	133	3	5	334	32	2	5	437	1	14	13	4	13	1422	========	32	0	0	2	0	5	0	12	22.6134
	81041213	2_106_10ep1	Control	2	1000	80	26	37	103	8	15	466	24	4	22	353	1	22	8	6	3	150	========	54	0	0	2	0	10	0	0	11.4
	80831213	2_107_10ep1	Control	2	1000	202	142	233	769	33	41	958	34	3	24	580	10	35	9	6	5	31	========	89	0	0	4	0	0	10	8	12.1461
	81071213	2_109_10ep1	Control	2	1000	73	33	73	157	33	24	679	35	4	1	356	1	36	8	7	30	69	========	8	0	0	2	0	8	1	0	40.4681
	80951213	2_139_10ep1	Control	2	1000	32	35	133	204	8	18	591	32	11	20	417	2	26	20	17	8	669	========	128	0	0	3	0	4	6	6	31.3333
	81261213	2_140_10ep1	Control	2	1000	332	27	41	71	17	22	665	31	5	31	250	3	45	62	10	40	230	========	0	0	0	8	0	12	0	0	25.4545
	81061213	2_141_10ep1	Control	2	1000	92	39	58	56	7	22	215	34	4	9	752	0	47	17	7	14	55	========	104	0	0	2	0	0	0	0	9.32353
	81221213	2_142_10ep1	Control	2	1000	104	23	24	46	5	4	103	24	3	10	554	0	10	7	6	3	79	========	37	0	0	2	0	0	1	0	10.85
	81281213	2_143_10ep1	Control	2	1000	421	78	108	253	15	26	475	33	6	24	656	1	40	22	11	37	909	========	12	0	0	7	0	12	0	8	39.0417
	81311213	2_145_10ep1	Control	2	1000	82	21	50	86	52	19	375	25	6	19	536	0	42	5	11	6	6	========	14	0	0	2	0	1	0	2	13.1748
	81391213	2_146_10ep1	Control	2	1000	311	15	19	22	14	10	327	73	3	17	194	0	16	15	5	5	64	========	15	0	0	3	0	10	0	0	7.77528
	81251213	2_148_10ep1	Control	2	1000	20	31	59	65	12	33	794	35	4	35	339	7	27	18	7	4	1200	========	40	0	0	3	0	4	0	0	18.3373
	81511213	2_151_10ep1	Control	2	1000	60	33	16	26	3	4	470	66	2	10	264	1	14	12	3	6	69	========	117	0	0	4	0	0	0	0	5.60326
	81591213	2_152_10ep1	Control	2	1000	416	137	91	114	17	19	553	33	5	22	495	1	47	11	9	5	160	========	36	1	0	3	0	9	0	0	20.1604
	81721213	2_153_10ep1	Control	2	1000	90	24	47	127	4	9	320	32	5	9	160	3	11	18	8	10	139	========	29	0	0	2	0	0	2	0	17.8
	81661213	2_154_10ep1	Control	2	1000	43	21	39	44	6	8	303	24	6	9	188	0	18	8	9	3	76	========	5	0	0	2	0	7	0	0	9.76087
	81681213	2_156_10ep1	Control	2	1000	557	38	61	67	5	15	327	31	2	16	188	1	14	13	3	1	77	========	37	0	205	2	0	0	0	0	10.5484
	81561213	2_157_10ep1	Control	2	1000	87	23	56	104	6	14	367	30	2	19	254	2	33	26	4	6	126	========	38	0	0	3	0	6	0	5	29.77
	81731213	2_158_10ep1	Control	2	1000	69	14	20	31	5	24	205	31	3	17	167	1	12	12	6	6	24	========	103	0	0	5	0	9	1	0	13.7333
	81961213	2_159_10ep1	Control	2	1000	43	29	50	60	10	17	488	28	4	14	506	1	17	31	6	9	331	========	9	0	0	2	0	9	1	0	29.0132
	81811213	2_161_10ep1	Control	2	1000	15	26	56	74	9	32	320	29	7	11	280	1	18	12	10	6	195	========	120	0	0	2	0	9	0	0	10.2885
	81871213	2_163_10ep1	Control	2	1000	8	25	40	42	20	22	272	41	3	15	224	2	31	21	7	52	72	========	6	0	0	5	0	22	0	0	13.5806
	81841213	2_164_10ep1	Control	2	1000	184	34	56	67	26	32	506	40	5	29	281	1	27	44	9	25	332	========	67	0	257	3	0	20	12	11	16.3077
	82001213	2_165_10ep1	Control	2	1000	154	38	25	37	7	10	80	35	3	12	150	0	21	11	6	11	63	========	51	0	0	3	0	4	4	0	10.2857
	81831213	2_166_10ep1	Control	2	1000	39	42	69	73	3	4	144	30	2	6	526	1	13	8	4	2	179	========	123	0	0	2	0	0	1	3	17.5882
	82121213	2_167_10ep1	Control	2	1000	140	26	35	67	14	32	642	27	5	30	428	1	21	13	8	5	112	========	28	0	97	3	0	14	2	33	13.7826
	82081213	2_170_10ep1	Control	2	1000	80	23	28	34	22	24	378	29	4	44	111	1	27	16	7	8	445	========	0	1	0	4	0	17	0	3	14.3913
	90061213	3_192_10ep1	Control	2	1000	218	38	63	64	11	32	863	32	6	32	246	1	30	31	9	16	257	========	38	5	0	2	0	11	0	0	33.0556
	90581213	3_193_10ep1	Control	2	1000	176	73	50	112	6	26	251	36	3	8	393	1	21	17	6	7	141	========	47	3	0	3	0	7	0	0	24.1129
	90811213	3_195_10ep1	Control	2	1000	181	34	27	37	5	9	121	30	3	16	148	1	18	18	4	13	166	========	44	0	0	2	0	3	0	0	8.65101
	82821211	3_198_10ep1	Control	2	1000	8	35	55	45	7	22	273	25	3	18	231	0	22	9	6	12	38	========	24	0	0	2	0	4	0	0	19.5714
	82051213	3_199_10ep1	Control	2	1000	20	96	33	40	10	35	421	33	3	6	276	0	29	20	5	43	57	========	207	0	0	2	0	0	0	0	15.7231
	81901213	3_201_10ep1	Control	2	1000	4	12	46	43	10	24	446	27	3	9	174	0	21	12	6	5	55	========	54	0	0	2	0	4	0	2	15.9254
	82221213	3_203_10ep1	Control	2	1000	260	67	86	80	5	9	590	85	4	19	475	2	12	13	6	6	47	========	28	1	0	3	0	2	0	0	33.9281
	82071213	3_204_10ep1	Control	2	1000	7	28	26	71	5	10	268	28	2	6	197	0	19	13	3	12	53	========	37	0	0	3	0	11	0	0	7.36364
	82201213	3_205_10ep1	Control	2	1000	67	24	80	71	6	15	508	32	5	15	487	2	18	14	10	7	62	========	138	0	0	4	0	7	0	8	23.0909
	82181213	3_206_10ep1	Control	2	1000	192	31	108	229	20	30	118	35	3	16	126	3	47	22	6	9	688	========	12	0	0	4	0	33	2	0	7.88889
	82351213	3_207_10ep1	Control	2	1000	184	22	26	48	25	23	229	35	4	14	128	1	12	22	7	5	111	========	58	0	0	3	0	13	5	0	5
	82511213	3_208_10ep1	Control	2	1000	38	28	124	594	42	27	338	29	6	47	495	3	29	17	10	9	479	========	32	0	0	2	0	5	0	2	24.3462
	82401213	3_210_10ep1	Control	2	1000	219	23	48	60	8	8	332	120	3	22	371	0	30	12	4	1	99	========	38	1	0	2	0	10	4	0	16.8661
	82531213	3_211_10ep1	Control	2	1000	105	51	31	41	14	27	514	23	5	24	307	1	19	15	8	6	137	========	38	0	0	4	0	14	0	0	11.5
	82371213	3_212_10ep1	Control	2	1000	35	25	48	45	8	15	386	31	2	17	460	1	21	12	3	5	446	========	25	0	0	2	0	15	0	0	15.4675
	82451213	3_213_10ep1	Control	2	1000	214	23	30	47	13	23	490	24	3	18	389	2	24	27	8	17	332	========	24	0	0	8	0	4	0	3	16.1111
	82611213	3_215_10ep1	Control	2	1000	186	15	70	81	18	19	452	31	4	8	391	1	27	15	6	7	1506	========	52	0	0	3	0	8	22	0	24.1646
	82551213	3_217_10ep1	Control	2	1000	71	60	69	59	15	37	396	38	4	19	423	0	37	44	8	15	27	========	54	0	0	3	0	0	0	0	17.7143
	82781213	3_218_10ep1	Control	2	1000	67	39	67	95	12	32	76	37	5	50	251	5	24	20	9	6	82	========	51	0	0	2	0	9	0	5	13.2051
	82601213	3_222_10ep1	Control	2	1000	333	69	82	70	5	6	526	32	3	18	652	2	20	18	5	3	86	========	100	0	0	3	0	9	0	0	19.7229
	82711213	3_223_10ep1	Control	2	1000	68	29	19	34	3	2	105	28	2	10	203	0	13	20	4	19	164	========	26	0	0	6	41	0	0	2	7.99052
	82701213	3_225_10ep1	Control	2	1000	62	16	51	59	15	7	361	27	2	6	302	1	25	13	4	4	297	========	46	0	0	2	0	6	20	0	13.9375
	82541213	3_226_10ep1	Control	2	1000	98	21	28	28	4	3	224	29	3	9	312	0	16	6	4	2	99	========	43	0	0	0	0	0	1	0	6.56277
	71701213	3_233_10ep1	Control	2	1000	284	29	54	156	11	57	511	42	4	18	368	2	32	13	7	12	431	========	55	0	0	5	0	24	0	0	26.8868
	71771213	3_234_10ep1	Control	2	1000	134	117	28	36	9	16	366	30	4	12	132	1	21	27	13	15	0	========	30	2	0	5	0	9	0	0	16.5294
	71911213	3_235_10ep1	Control	2	1000	36	40	91	123	18	21	388	29	4	28	892	2	25	19	7	13	317	========	36	0	0	5	0	3	0	2	33.7895
	71921213	3_236_10ep1	Control	2	1000	25	23	31	34	5	4	365	26	2	16	254	1	14	9	4	5	243	========	47	0	0	2	0	2	0	0	12.3193
	72251213	3_238_10ep1	Control	2	1000	17	21	92	124	25	40	670	28	4	24	378	4	24	33	7	11	165	========	131	0	0	2	0	20	4	6	14.8481
	91321214	3_244_10ep1	Control	2	1000	184	82	81	137	16	79	338	44	2	15	354	4	29	50	4	7	288	========	61	0	0	3	0	18	1	13	9.34579
	91941214	3_245_10ep1	Control	2	1000	128	15	54	60	20	47	512	34	3	5	485	2	54	20	6	40	396	========	54	5	0	6	0	12	6	24	24.2188
	90871213	3_246_10ep1	Control	2	1000	18	45	104	97	52	74	670	35	6	17	290	3	88	23	9	38	287	========	42	0	0	4	0	0	0	5	16.9615
	91481214	3_247_10ep1	Control	2	1000	371	40	83	117	6	16	199	37	2	12	364	1	11	18	3	11	628	========	108	0	0	0	0	20	0	0	35.1275
	92061215	3_254_10ep1	Control	2	1000	72	24	95	84	110	37	435	35	5	9	554	1	3	18	7	19	187	========	50	0	0	2	0	11	0	0	24.5412
	92121213	3_255_10ep1	Control	2	1000	112	335	139	157	46	89	686	31	4	50	465	1	48	18	8	81	1914	========	58	0	0	6	0	20	0	0	27.8125
	92011213	3_256_10ep1	Control	2	1000	1003	8	23	0	6	15	238	33	2	16	192	1	21	37	10	28	40	========	125	0	0	5	0	4	0	21	21.1429
	60021215	3_270_10ep1	Control	2	1000	178	25	61	68	13	27	587	34	3	14	281	1	23	20	6	15	227	========	23	2	0	4	0	19	3	0	21.5932
	60031215	3_271_10ep1	Control	2	1000	584	554	243	229	16	21	563	36	10	124	414	3	26	22	25	17	157	========	131	0	0	7	0	27	0	0	39.8
	60221215	3_272_10ep1	Control	2	1000	60	26	62	55	16	38	711	35	6	31	288	1	36	24	9	85	294	========	36	0	0	5	0	10	0	0	37.2308
	60261215	3_273_10ep1	Control	2	1000	58	89	88	100	17	24	621	32	4	27	520	1	41	14	9	48	133	========	32	0	0	3	0	0	0	3	10.1818
	60471215	3_275_10ep1	Control	2	1000	196	37	156	152	35	93	936	29	7	46	539	5	37	14	13	20	290	========	158	0	0	3	0	16	0	0	50.2941
	60621215	3_277_10ep1	Control	2	1000	10	29	30	48	11	25	593	30	6	22	346	1	25	29	10	38	261	========	48	1	0	2	0	8	0	0	16.3437
	60631215	5_278_10ep1	Control	2	1000	194	316	125	227	15	18	929	36	6	74	437	5	49	15	11	29	194	========	28	1	0	5	0	27	0	0	27.3667
	60711215	5_279_10ep1	Control	2	1000	23	42	73	85	18	17	522	29	2	10	470	2	56	9	5	31	408	========	66	0	0	3	0	10	0	0	13.39
	60941213	5_292_10ep1	Control	2	1000	251	23	61	43	11	19	508	26	4	9	367	1	31	14	7	21	198	========	42	0	0	3	0	6	0	0	23.5102
	60981213	5_293_10ep1	Control	2	1000	316	68	51	153	13	13	246	31	6	24	531	1	39	21	11	56	2019	========	68	0	0	7	0	0	0	3	26.2857
	61041213	5_295_10ep1	Control	2	1000	37	57	87	91	7	12	641	32	6	25	386	2	22	22	9	14	664	========	35	0	0	3	0	4	4	0	21.9756
	61291213	5_297_10ep1	Control	2	1000	26	0	47	122	27	19	402	31	4	28	343	3	36	22	8	103	181	========	1	0	0	9	0	55	0	7	28.8889
	61411213	5_298_10ep1	Control	2	1000	58	48	64	102	7	8	388	37	4	25	230	1	14	20	7	13	98	========	22	0	0	3	0	16	3	0	25.2545
	61511213	5_300_10ep1	Control	2	1000	0	42	90	83	18	11	827	117	2	21	282	2	15	9	4	8	302	========	882	0	0	7	0	21	1	0	10.8274
	61551213	5_301_10ep1	Control	2	1000	58	56	140	134	20	15	703	53	9	37	562	2	32	12	12	18	345	========	33	0	0	4	0	14	0	10	34.5263
	61581213	5_302_10ep1	Control	2	1000	8	42	47	53	8	11	567	36	2	9	356	0	23	8	4	9	415	========	69	0	0	3	0	14	1	0	16.1053
	61921213	5_313_10ep1	Control	2	1000	319	24	34	38	6	5	435	32	2	22	314	2	17	9	4	4	305	========	18	0	407	4	0	12	0	0	17.1279
	61971213	5_314_10ep1	Control	2	1000	10	15	27	39	23	39	409	27	3	19	360	0	30	13	5	30	97	========	25	0	0	2	0	17	3	0	12.5882
	62111213	5_316_10ep1	Control	2	1000	92	32	51	68	12	25	637	28	6	23	270	1	39	18	10	9	360	========	6	0	0	4	0	8	0	0	27.7222
	62311213	5_318_10ep1	Control	2	1000	12	60	118	105	17	52	1142	36	11	76	794	2	130	19	19	35	598	========	144	0	0	3	0	23	6	0	41.7209
Pool samples	Pool_1	5_pool1_10ep1	pool	/	1000	119	29	56	87	12	21	428	29	3	21	313	1	20	13	5	11	191	========	55	1	0	6	0	22	3	0	17.5
	Pool_2	5_pool2_10ep1	pool	/	1000	114	27	55	82	12	20	427	29	3	21	312	1	20	13	5	11	187	========	41	0	0	5	0	21	0	0	17.4286
	Pool_3	5_pool3_10ep1	pool	/	1000	103	25	54	81	12	21	418	29	3	21	313	1	20	13	5	11	185	========	48	2	0	6	0	21	0	11	17.2892
	Pool_4	5_pool4_10ep1	pool	/	1000	99	26	54	82	12	21	425	29	4	22	308	1	20	14	5	11	186	========	44	0	0	5	0	20	5	0	17.3929
	Pool_5	5_pool5_10ep1	pool	/	1000	106	25	54	80	12	21	420	28	3	22	321	1	19	11	5	12	185	========	47	2	0	6	0	20	0	0	16.9881
