# Supplementary material for: First and second trimester urinary metabolic profiles and fetal growth restriction: an exploratory nested case-control study within the infant development and environment study
Source: BMC Pregnancy Childbirth. 2018 Feb 8;18:48. doi: 10.1186/s12884-018-1674-8 (PMC5806311; doi:10.1186/s12884-018-1674-8)
Supplement: Supplementary file 4 — Binned spectrum line using total area normalization. All NMR spectra were uploaded into the software program Chenomx NMR suite 8.2. The spectral region δ 0.5 to 9.4 ppm was divided in 216 custom bins, with region 4.69–4.86 containing residual water resonances excluded. The bin integrals were normalized to total peak area and subsequently used for statistical analysis. (XLSX 703 kb) [file 12884_2018_1674_MOESM4_ESM.xlsx]

## Sheet: Custom_binnig
		Binned spectrum line using total area normalization.
		Binned 322 files with 215 bins.
		Bin No			1	2	3	4	5	6	7	8	9	10	11	12	13	14	15	16	17	18	19	20	21	22	23	24	25	26	27	28	29	30	31	32	33	34	35	36	37	38	39	40	41	42	43	44	45
		Bin Label			9.35	9.25	9.1	8.96	8.89	8.83	8.74	8.665	8.64	8.59	8.515	8.4675	8.4475	8.42	8.37	8.32	8.28	8.235	8.185	8.13	8.075	8.02	7.963	7.908	7.86	7.82	7.78	7.745	7.72	7.692	7.6645	7.6275	7.58	7.535	7.495	7.46	7.415	7.38	7.35	7.31	7.265	7.225	7.195	7.1725	7.1425
		Bin Start ppm			9.4	9.3	9.2	9	8.92	8.86	8.8	8.68	8.65	8.63	8.55	8.48	8.455	8.44	8.4	8.34	8.3	8.26	8.21	8.16	8.1	8.05	7.99	7.936	7.88	7.84	7.8	7.76	7.73	7.71	7.674	7.655	7.6	7.56	7.51	7.48	7.44	7.39	7.37	7.33	7.29	7.24	7.21	7.18	7.165
		Bin End ppm			9.3	9.2	9	8.92	8.86	8.8	8.68	8.65	8.63	8.55	8.48	8.455	8.44	8.4	8.34	8.3	8.26	8.21	8.16	8.1	8.05	7.99	7.936	7.88	7.84	7.8	7.76	7.73	7.71	7.674	7.655	7.6	7.56	7.51	7.48	7.44	7.39	7.37	7.33	7.29	7.24	7.21	7.18	7.165	7.12
	Specimen ID	Sample number	Cases/Controls	Trimester
Cases in First Trimester	70851114	1_11_ex10_p1.cnx	Case	1	6.5292e-05	0.00024781	0.00035149	0.00027122	0.00025189	0.00056469	0.00015945	4.5564e-05	8.0976e-05	0.00017368	0.0012161	0.00013624	0.00048628	0.00039453	0.00036125	0.0012633	0.0004156	0.00043705	0.0050957	0.00043437	0.0033087	0.0014746	0.0034684	0.0013355	0.00072855	0.010519	0.00043025	0.0008613	0.00024472	0.0010739	0.00087595	0.0049281	0.00052794	0.010062	0.0011057	0.0011717	0.0068714	0.00063008	0.010661	0.0022074	0.0060747	0.0010449	0.0098982	0.0009899	0.0047326
	70881114	1_12_ex10_p1.cnx	Case	1	5.3795e-05	0.00021517	0.00012994	0.00022501	0.00021868	0.00016823	0.00012355	4.6736e-05	4.6371e-05	0.00013444	0.00090805	0.00013623	0.00034225	0.00011492	0.00028898	0.00079535	0.0002936	0.00045082	0.0010041	0.00045711	0.00089954	0.0016757	0.0063955	0.0012686	0.00082029	0.011072	0.00067832	0.0009562	0.00031693	0.0014721	0.0012762	0.0055596	0.00072934	0.01108	0.0016148	0.0013844	0.010197	0.00083849	0.015689	0.0026195	0.0076361	0.00099107	0.0067929	0.0011047	0.0019602
	71181114	1_15_ex10_p1.cnx	Case	1	0.00020811	0.00035085	0.00029753	0.00035939	0.00034416	0.00032229	0.00014994	5.7365e-05	7.7042e-05	0.00012154	0.00045898	0.00011104	0.00044606	0.00013232	0.00029698	0.0014468	0.00051767	0.00033269	0.00077283	0.00050304	0.00061599	0.0015955	0.0027865	0.0040806	0.00063698	0.0027702	0.0005059	0.001175	0.00036352	0.001241	0.00091852	0.0016208	0.00040754	0.0031234	0.00098359	0.00082362	0.0047466	0.00059968	0.0073606	0.0019041	0.0044677	0.00085316	0.0038904	0.00078052	0.001694
	71281114	1_16_ex10_p1.cnx	Case	1	0.00034121	0.00041298	0.00097167	0.00047916	0.00033548	0.00059846	0.00047219	9.8445e-05	0.00016138	0.00038598	0.00072416	0.00015637	0.00051567	0.00026493	0.00044279	0.00086476	0.0002553	0.00035329	0.00044816	0.0004576	0.00072249	0.00088704	0.0016105	0.0028637	0.00078296	0.0069809	0.0013153	0.0010379	0.00032782	0.00063484	0.00066128	0.0034859	0.00065964	0.0067546	0.00065316	0.0012979	0.0024369	0.00061853	0.0035159	0.001673	0.0021689	0.00071044	0.0014657	0.00058258	0.00094991
	71481114	1_19_ex10_p1.cnx	Case	1	0.00018986	9.9696e-05	0.0003512	0.00015678	0.00015759	0.0003284	0.00014573	4.8736e-05	4.4522e-05	0.00019351	0.0010929	0.00010843	0.00045062	0.00015315	0.00021009	0.00043308	0.00029486	0.00021786	0.00037133	0.00032172	0.00047973	0.00093888	0.0014997	0.0023062	0.00079853	0.019387	0.00079479	0.00081365	0.00036271	0.00070739	0.0007495	0.0089639	0.00095204	0.01845	0.0006595	0.00073012	0.003147	0.00093665	0.0046458	0.0017929	0.0027627	0.00086179	0.0017659	0.00056771	0.0012811
	71581114	1_20_ex10_p1.cnx	Case	1	0.00014164	0.00025907	0.0002302	0.00028275	0.00026321	0.00034003	0.00019841	5.243e-05	8.5338e-05	0.00017666	0.00050545	0.00019088	0.00035681	0.0001341	0.00030633	0.0012415	0.00032349	0.00039446	0.0010952	0.00047222	0.00070439	0.0016686	0.0073856	0.0012656	0.00067741	0.0037305	0.0012915	0.0023671	0.00043638	0.0012478	0.00098408	0.0017457	0.00054286	0.0038873	0.0016235	0.0024309	0.0098322	0.0029369	0.014347	0.0064057	0.0092167	0.0011588	0.0057567	0.0012847	0.0023321
	80011113	1_31_ex10_p1.cnx	Case	1	0.00011355	0.00013398	0.00033372	0.0002567	0.00015488	0.0006131	0.00028086	4.6015e-05	9.6735e-05	0.00022174	0.0019645	0.00036179	0.00052871	0.00023392	0.00074395	0.0009869	0.00028246	0.00036271	0.00056837	0.0047606	0.0008786	0.0015298	0.0026596	0.0013337	0.00071056	0.011739	0.00057429	0.0008703	0.00036401	0.0012301	0.00084631	0.0060954	0.0010199	0.011694	0.0013419	0.0028738	0.0058389	0.0011113	0.0073951	0.0026853	0.0044813	0.0010476	0.0075478	0.0017766	0.0022235
	80081113	1_34_ex10_p1.cnx	Case	1	9.3063e-05	0.00022208	0.00012325	0.00023218	0.00023121	0.00013653	0.0001098	4.3822e-05	6.7938e-05	0.00015254	0.00091578	0.00013166	0.00029114	0.00034888	0.00031255	0.0012323	0.00036661	0.00038391	0.00081997	0.00042518	0.0010811	0.0057126	0.0035582	0.0010464	0.00080666	0.0074256	0.00041769	0.00075559	0.00030211	0.0010937	0.00092672	0.0033668	0.00051175	0.0069274	0.0010012	0.00097248	0.0064486	0.00068144	0.0092857	0.0021967	0.0043487	0.00065819	0.0043613	0.0010553	0.0065963
	80231113	1_36_ex10_p1.cnx	Case	1	7.1146e-05	0.00024236	0.0001408	0.00024656	0.00023851	0.00016961	0.00011867	3.784e-05	4.4778e-05	0.00010265	0.00038236	0.000121	0.00043057	8.5003e-05	0.00020679	0.00054479	0.00024919	0.0005804	0.0010207	0.00030278	0.00052232	0.00082691	0.0021844	0.0029953	0.00072634	0.0035518	0.00039318	0.0010039	0.00024382	0.0011472	0.00091569	0.0017241	0.00038353	0.0037633	0.00057268	0.00059923	0.0044043	0.00053703	0.0066008	0.0022732	0.004594	0.00075849	0.0032842	0.00061843	0.0012339
	80261113	1_37_ex10_p1.cnx	Case	1	5.4482e-05	0.0002698	0.00025932	0.00027405	0.00026084	0.00035688	0.00011253	4.9289e-05	6.6634e-05	0.00015306	0.00078408	0.0002225	0.00040837	0.000356	0.00042624	0.00081996	0.00035292	0.0015322	0.00089793	0.00053025	0.0055413	0.0019522	0.0044015	0.0013937	0.000992	0.00504	0.00043893	0.0005362	0.00031014	0.0012589	0.0012618	0.0026769	0.0005063	0.0052977	0.0013489	0.0012481	0.0095029	0.00072056	0.01394	0.0025661	0.0075123	0.0021536	0.0071515	0.0020098	0.0052781
	80291113	1_38_ex10_p1.cnx	Case	1	0.00014781	0.00047919	0.00046304	0.00041807	0.0004338	0.00041309	0.0001802	5.0313e-05	6.4427e-05	0.00017058	0.00048497	9.9211e-05	0.00046714	0.00014165	0.00026184	0.00090878	0.00038494	0.00029812	0.00092117	0.00053468	0.0006319	0.0018743	0.0018839	0.0057018	0.00071848	0.0044734	0.00045833	0.00072354	0.00062263	0.00077309	0.00074795	0.0021771	0.00037708	0.0042663	0.0005854	0.00060126	0.0022894	0.00038288	0.003401	0.0015844	0.0021384	0.00042005	0.0017574	0.00061121	0.0011622
	80511113	1_42_ex10_p1.cnx	Case	1	9.142e-05	0.0001122	0.00010471	0.00010964	9.9927e-05	0.00013598	8.3033e-05	3.2951e-05	4.5758e-05	0.00011805	0.0006818	0.00016691	0.0003461	0.00021929	0.00054906	0.00096562	0.00043863	0.0004935	0.00051729	0.00045895	0.0023456	0.0028565	0.0015537	0.00071392	0.00079522	0.0051979	0.00075732	0.0022796	0.00030415	0.00070057	0.00082753	0.0025411	0.00050777	0.0049499	0.00057175	0.00072451	0.0028377	0.0022904	0.0039034	0.0018039	0.0017661	0.00046002	0.0020763	0.00098255	0.0050769
	80681113	1_47_ex10_p1.cnx	Case	1	6.2863e-05	0.00024629	0.00024587	0.00032485	0.00029292	0.00014387	0.00014144	4.6406e-05	4.5666e-05	0.00056761	0.0006052	0.00032329	0.00060047	0.00013495	0.00017355	0.00051249	0.00022599	0.00055624	0.0014951	0.00026934	0.00044888	0.00084367	0.0020741	0.0015941	0.0048408	0.0078257	0.0003624	0.00055107	0.00034775	0.0014856	0.00102	0.0037156	0.00037814	0.0079335	0.00086582	0.00055384	0.0052656	0.00054126	0.0078321	0.0021406	0.004629	0.00060979	0.0041697	0.0010331	0.0011611
	80751113	1_51_ex10_p1.cnx	Case	1	4.7076e-05	0.00028425	0.00010704	0.00029025	0.00029002	0.00014671	0.00010583	4.1687e-05	5.5372e-05	0.00021451	0.0022542	0.00056736	0.00037834	0.00032918	0.00070054	0.0010872	0.00032738	0.0044566	0.0007148	0.00048277	0.0062671	0.0011727	0.0032524	0.00087751	0.0012749	0.01852	0.00052763	0.0006006	0.00040169	0.00087441	0.00080536	0.008845	0.0009467	0.01834	0.00084038	0.0010912	0.0065917	0.00065483	0.0088352	0.0022742	0.0053157	0.0053345	0.0049138	0.002706	0.0059608
	80811113	1_52_ex10_p1.cnx	Case	1	3.3095e-05	0.00036068	0.0001458	0.0003604	0.00037109	0.00024426	6.0531e-05	2.1956e-05	2.6685e-05	7.4599e-05	0.0004875	9.4682e-05	0.0004473	6.5983e-05	0.00015919	0.00086464	0.00023433	0.00022073	0.00075997	0.00033513	0.00044222	0.0010659	0.0023003	0.0023043	0.00045937	0.0063389	0.0004224	0.00072936	0.00048576	0.00050148	0.00060855	0.0030218	0.00046361	0.0061994	0.00055154	0.0006856	0.0043336	0.00046496	0.0063368	0.0014432	0.0038414	0.00073168	0.0030896	0.00064714	0.0012289
	80801113	1_54_ex10_p1.cnx	Case	1	5.4579e-05	0.00021433	0.00017511	0.0002236	0.00021685	0.00019292	0.00012439	4.8462e-05	4.5213e-05	0.00011485	0.0007525	0.00011007	0.00036846	8.7971e-05	0.00022959	0.00083771	0.00043412	0.00033032	0.0011992	0.00043364	0.00055602	0.00082643	0.002202	0.0044512	0.0007165	0.011734	0.00046368	0.00069897	0.00039989	0.001286	0.0010336	0.0054475	0.00059069	0.01138	0.00081057	0.0011519	0.00326	0.00046394	0.0053291	0.0023699	0.0029239	0.00066436	0.0024437	0.00077344	0.0014168
	81201114	1_57_ex10_p1.cnx	Case	1	0.00021764	0.00032022	0.00041574	0.00035307	0.00033813	0.00020642	0.00030795	5.9397e-05	6.0438e-05	0.00024793	0.0004476	9.6689e-05	0.00032301	0.00019692	0.00028357	0.00085881	0.00040062	0.00033373	0.00083051	0.00045552	0.00049657	0.00085729	0.0022115	0.0031359	0.00067871	0.0027609	0.00042649	0.00061518	0.00028913	0.00088585	0.00083474	0.0015665	0.00040481	0.0030128	0.0008135	0.0013494	0.0036415	0.00053527	0.010965	0.0027659	0.0026377	0.0013931	0.0020158	0.00077755	0.0081217
	81171114	1_64_ex10_p1.cnx	Case	1	3.5464e-05	9.9592e-05	6.4348e-05	0.00012361	0.00011306	0.00013501	7.7996e-05	4.6599e-05	5.8714e-05	0.00024186	0.0029421	0.000445	0.0003092	0.00034054	0.00042881	0.0031591	0.00029242	0.00038269	0.002222	0.0027932	0.00067673	0.0011827	0.0022371	0.00067835	0.0006998	0.018825	0.0004623	0.00048819	0.00028667	0.00065021	0.0010877	0.0089901	0.00073903	0.018482	0.00039386	0.00059221	0.0015566	0.00033117	0.0020851	0.0017524	0.0039649	0.00072364	0.0049486	0.00090909	0.0006475
	81401114	1_67_ex10_p1.cnx	Case	1	5.109e-05	0.00018317	0.00022436	0.00019079	0.00020126	0.00023935	0.00011658	4.672e-05	4.5965e-05	0.00015035	0.0004325	0.000105	0.00054766	0.0001159	0.00021053	0.00063268	0.00036103	0.00027915	0.00064217	0.00041583	0.00050827	0.0019029	0.0033173	0.0031076	0.00056084	0.0043909	0.00040711	0.00061936	0.00063665	0.0015132	0.00083638	0.002376	0.00045614	0.0046809	0.0016412	0.00093797	0.009315	0.0007026	0.014262	0.0021087	0.0071065	0.0012249	0.0066912	0.00098242	0.002348
	81441114	1_69_ex10_p1.cnx	Case	1	0.00022955	0.00038904	0.0017408	0.00036088	0.00029666	0.0017511	0.00067363	0.00012801	0.00015486	0.00042665	0.00095849	0.00021422	0.00044247	0.00031025	0.00048183	0.00052618	0.00049724	0.00037968	0.00051608	0.00048531	0.0013901	0.001279	0.0011369	0.0031815	0.00071045	0.0046584	0.00046485	0.00052449	0.00035695	0.0010898	0.0007095	0.0023858	0.00057515	0.0045365	0.00059766	0.00082493	0.0016954	0.00050397	0.0026932	0.001599	0.001497	0.00060888	0.0011566	0.00087538	0.0019638
	81381114	1_70_ex10_p1.cnx	Case	1	2.3019e-05	8.419e-05	0.00016155	9.2587e-05	9.4641e-05	0.00029515	5.5648e-05	2.581e-05	3.0963e-05	9.0109e-05	0.00031666	0.00010394	0.000208	0.00023912	0.0002433	0.00038652	0.00028354	0.00028782	0.00080154	0.0002595	0.00056767	0.0047894	0.0016126	0.00080448	0.00041922	0.0021924	0.00029157	0.00064213	0.00015156	0.0006733	0.00078917	0.0010971	0.00033542	0.00209	0.00079543	0.0007493	0.0032296	0.00042383	0.0047438	0.0017144	0.0031179	0.0004906	0.0028275	0.00089302	0.00485
	81521114	1_73_ex10_p1.cnx	Case	1	4.474e-05	0.000122	6.6473e-05	0.00016142	0.00014785	9.0776e-05	7.2411e-05	3.5416e-05	5.3886e-05	0.0004233	0.0023679	0.00037241	0.00023091	0.00027644	0.0028011	0.0011774	0.000375	0.0040609	0.00059704	0.00043016	0.0038546	0.0011092	0.0016999	0.00070656	0.0011088	0.019496	0.00050758	0.0005438	0.00026173	0.00063316	0.00080861	0.0090516	0.00074187	0.018793	0.00049352	0.0005797	0.002405	0.00037776	0.0031123	0.0017594	0.0013161	0.0042968	0.0012467	0.002756	0.0063002
	82331113	1_78_ex10_p1.cnx	Case	1	7.1074e-05	0.0002002	0.00017238	0.00020381	0.0001933	0.00012008	0.00013688	5.1049e-05	5.8231e-05	0.00015059	0.00051255	0.00011155	0.00044453	0.00010836	0.00029707	0.00077735	0.00023288	0.00040571	0.0010085	0.00039343	0.00085346	0.0011055	0.0073182	0.0012068	0.00065779	0.0039263	0.00041914	0.00082247	0.00030226	0.00099076	0.0010083	0.0020938	0.00043777	0.0043653	0.00085251	0.00079234	0.0042587	0.00054331	0.0064075	0.0020981	0.0042141	0.00060645	0.0038488	0.0010246	0.0016448
	81621113	2_113_ex10_p1.cnx	Case	1	7.2614e-05	0.0001307	0.00021806	0.00013547	0.00012693	0.00018734	0.00033404	5.7644e-05	7.4779e-05	0.00019638	0.00092016	0.00012356	0.00038507	0.00013371	0.00063726	0.00084055	0.00037818	0.00044859	0.0006524	0.0015809	0.00098914	0.0015534	0.0057692	0.0011695	0.00074093	0.005907	0.0011096	0.00054966	0.00029992	0.00097768	0.0010422	0.0034376	0.00071949	0.0061893	0.0013401	0.0011571	0.0060208	0.00054432	0.0090751	0.002209	0.0040979	0.00090189	0.0035187	0.001151	0.0057436
	81701113	2_114_ex10_p1.cnx	Case	1	8.3237e-05	0.00024251	0.00039224	0.00026549	0.00024944	0.00057229	0.00011839	3.0932e-05	4.2993e-05	0.00012704	0.00037375	0.00014296	0.00046889	0.00010795	0.00027068	0.00085595	0.00035062	0.00039462	0.00067491	0.00047132	0.00072256	0.0010876	0.0024328	0.0040965	0.00052917	0.002421	0.00047638	0.0023083	0.00066695	0.0006517	0.00083788	0.0016372	0.00042547	0.0027911	0.00056287	0.00081501	0.005455	0.00059243	0.0081118	0.0027736	0.0036883	0.00066868	0.0028311	0.00099639	0.0016705
	81821113	2_118_ex10_p1.cnx	Case	1	2.1078e-05	0.00021933	6.4496e-05	0.00021697	0.00021951	7.5758e-05	7.3914e-05	3.8253e-05	4.557e-05	0.00010297	0.00056306	0.00014521	0.00039824	9.6153e-05	0.00042919	0.0006064	0.00031889	0.00039012	0.00087183	0.00042074	0.00047614	0.0063781	0.0024804	0.0008592	0.00048421	0.0041572	0.00074479	0.00029542	0.00034714	0.00094254	0.001006	0.0022929	0.0003171	0.0046857	0.00083127	0.00073602	0.0047727	0.00057009	0.0070703	0.0022016	0.0030342	0.00046612	0.0028459	0.0011933	0.0065685
	81801113	2_121_ex10_p1.cnx	Case	1	7.4142e-05	0.00017721	0.0001581	0.00018218	0.00018925	9.9156e-05	0.00011184	4.8556e-05	5.6114e-05	0.00012604	0.00050505	0.00018236	0.00048698	0.00018768	0.00063896	0.00084659	0.00036051	0.00044876	0.00087365	0.00059759	0.00056647	0.0047813	0.0029231	0.00099229	0.00059907	0.003203	0.0010645	0.0027011	0.00038791	0.0010191	0.0010965	0.00234	0.00046769	0.0042659	0.0010488	0.00091378	0.0068247	0.00065849	0.010675	0.0027012	0.0036664	0.00071231	0.0028274	0.0014356	0.0058018
	81941113	2_126_ex10_p1.cnx	Case	1	0.00011169	0.00019098	0.00033235	0.0002344	0.00020241	0.00021319	0.00017836	6.0987e-05	6.1933e-05	0.00018024	0.00060877	8.7707e-05	0.00069179	0.0001362	0.00026816	0.0009817	0.00037327	0.00032812	0.00079514	0.00049832	0.00054714	0.0031939	0.0030636	0.0053611	0.00064168	0.0064862	0.00043852	0.0010393	0.00090199	0.00069377	0.00094782	0.0040582	0.00056722	0.0072748	0.001108	0.0012524	0.0074535	0.00067895	0.011813	0.0028232	0.0032745	0.0014224	0.0024151	0.0010356	0.0037309
	82021113	2_127_ex10_p1.cnx	Case	1	0.00019543	0.00052564	0.00095238	0.00050751	0.00050623	0.00068468	0.0005311	0.0001189	0.00014478	0.00040402	0.00093721	0.00017705	0.00041158	0.00028255	0.00034986	0.0010842	0.00077998	0.00051274	0.0012585	0.00056949	0.00086469	0.0021438	0.0025654	0.0032948	0.00091527	0.0085849	0.00062972	0.00079314	0.00068203	0.0012558	0.00084599	0.0048297	0.0014956	0.0084364	0.0013446	0.0025637	0.0050031	0.00051739	0.007294	0.0031758	0.0036348	0.00071106	0.0034021	0.00081252	0.001252
	82031113	2_128_ex10_p1.cnx	Case	1	6.278e-05	0.00015001	0.00020534	0.00016151	0.00015483	0.0002484	0.00010781	3.6182e-05	8.6494e-05	0.00017164	0.0012925	0.00013889	0.00044268	0.00020558	0.00033695	0.00067637	0.00033667	0.00034214	0.00078509	0.00036647	0.00064339	0.0050528	0.0027353	0.0011445	0.00082293	0.012891	0.00062402	0.00047427	0.00048654	0.0014206	0.00088806	0.0058827	0.00085647	0.012205	0.0014468	0.0010433	0.0054201	0.00065588	0.0082926	0.0024648	0.0041353	0.00073028	0.0039083	0.0012368	0.006602
	82161113	2_133_ex10_p1.cnx	Case	1	7.3221e-05	0.00019755	0.0016722	0.0002378	0.00020997	0.0031382	0.00032047	6.8111e-05	6.5497e-05	0.00015692	0.00067723	0.00011498	0.00028814	0.00024754	0.00031803	0.00097053	0.00037671	0.00044523	0.0014621	0.00038166	0.0022198	0.0029317	0.0021787	0.0010136	0.00056187	0.0036646	0.00041191	0.00045733	0.00025711	0.00081699	0.0010995	0.0018767	0.00037559	0.0035232	0.00071315	0.00086521	0.0029421	0.00045814	0.0046778	0.0018279	0.003701	0.00049253	0.0031513	0.00084911	0.0028773
	82641113	2_174_ex10_p1.cnx	Case	1	4.5114e-05	0.0002586	0.00025653	0.00026669	0.0002658	0.00028774	0.00015817	5.6868e-05	6.4828e-05	0.00016447	0.00065471	0.00016655	0.00037293	0.00025081	0.0005583	0.00082353	0.0003793	0.00054793	0.0011893	0.0015537	0.00067007	0.0052715	0.0028585	0.001351	0.00071876	0.0047784	0.00083258	0.00066833	0.00032309	0.00092149	0.0011212	0.0025092	0.00041131	0.0051151	0.00089793	0.0010123	0.0053934	0.00053606	0.0079694	0.0022472	0.0032332	0.00076818	0.00282	0.0010031	0.0073509
	82591113	2_179_ex10_p1.cnx	Case	1	6.6116e-05	0.00023577	0.00062546	0.00023811	0.00025451	0.00041844	0.00018662	4.9983e-05	7.0144e-05	0.0001978	0.0011147	0.00015638	0.00068863	0.00013372	0.00023369	0.0006886	0.00047424	0.0003693	0.00098033	0.00040923	0.00077403	0.0011464	0.0022847	0.0057008	0.00083025	0.019001	0.00048396	0.00051473	0.00035652	0.0015253	0.00099722	0.0090229	0.00080417	0.018272	0.00092598	0.0010794	0.0032409	0.00060718	0.0046194	0.0023678	0.0029064	0.0005877	0.0021204	0.00081148	0.0013062
	82571113	2_182_ex10_p1.cnx	Case	1	3.0581e-05	0.00016312	8.4435e-05	0.00017671	0.00017259	0.00011365	9.6206e-05	4.1557e-05	4.2669e-05	0.00010621	0.00041862	0.00015249	0.0002497	0.0001936	0.00035198	0.00063261	0.00031292	0.00053258	0.0015783	0.00061358	0.0057116	0.0011303	0.0018183	0.00088388	0.00073685	0.0016659	0.00046454	0.00042842	0.00030146	0.00074589	0.00084258	0.0011842	0.00050464	0.0024034	0.00057438	0.00051782	0.0021221	0.00030877	0.0033173	0.001754	0.00224	0.0006543	0.0020368	0.0041787	0.0027922
	82741113	2_184_ex10_p1.cnx	Case	1	7.7035e-05	0.00017265	0.0024969	0.00025511	0.00019391	0.0037059	0.0014122	0.00012709	0.00011018	0.00048597	0.0015289	0.00024425	0.00071364	0.00038939	0.00054244	0.00057816	0.00054432	0.00059535	0.00071646	0.00049925	0.0025743	0.0020538	0.0016317	0.0050015	0.00076971	0.007292	0.00072209	0.0007836	0.0006634	0.0024242	0.00081757	0.0036137	0.0006379	0.0070582	0.0010388	0.0017254	0.0036974	0.00080767	0.0054297	0.0030524	0.0035064	0.00075832	0.0025607	0.0021001	0.0018586
	82761113	3_185_ex10_p1.cnx	Case	1	5.9398e-05	0.0002515	0.00025495	0.00026822	0.00027036	0.00037844	0.00010365	4.6491e-05	6.7628e-05	0.00013872	0.00067956	0.00020479	0.0004077	0.00031394	0.00028091	0.0012518	0.00035817	0.0003953	0.0010177	0.00037657	0.00074308	0.0035083	0.0026972	0.00099912	0.00062582	0.0045586	0.00046449	0.00056072	0.00024845	0.00075622	0.0011307	0.0022346	0.000541	0.0044037	0.00073811	0.00076856	0.0034261	0.00049824	0.0050798	0.0017843	0.0026827	0.00060298	0.0023744	0.0007982	0.0036822
	82811113	3_187_ex10_p1.cnx	Case	1	0.00012958	0.00022721	0.00028849	0.00027734	0.00022871	0.00013434	0.00019204	7.5418e-05	7.6134e-05	0.00020947	0.00061419	0.00011118	0.00070622	0.0002069	0.00031741	0.0005666	0.0004078	0.00033634	0.0011608	0.000464	0.00052398	0.0014767	0.0013129	0.0057144	0.00073181	0.0042875	0.00056754	0.0010774	0.000877	0.00061969	0.00095236	0.002273	0.00049493	0.0048304	0.00061976	0.00056297	0.0020953	0.00043126	0.002809	0.0018053	0.001391	0.00040338	0.0013145	0.00073659	0.0013801
	90391113	3_189_ex10_p1.cnx	Case	1	6.1849e-05	0.00015234	0.00068476	0.00019319	0.00015506	0.00114	0.00048745	6.6087e-05	7.411e-05	0.00021161	0.00055424	0.00010228	0.00039542	0.00019866	0.00030561	0.00085672	0.00040446	0.00032476	0.00057911	0.00046784	0.0010131	0.0022516	0.0013982	0.0029959	0.0005479	0.0023071	0.00047389	0.00084992	0.00064162	0.0014051	0.00067573	0.0015326	0.00044632	0.0027214	0.0014485	0.0024683	0.00409	0.0010708	0.0075464	0.0034509	0.0026398	0.0011187	0.002376	0.0015291	0.0053309
	91181113	3_196_ex10_p1.cnx	Case	1	0.0001263	0.0001315	0.00054624	0.00016309	0.00012994	0.00080707	0.00015242	4.4282e-05	7.2096e-05	0.00018564	0.00060618	0.00011249	0.00063622	0.00013974	0.00026735	0.0009281	0.00050371	0.00033162	0.00060242	0.00048441	0.00080038	0.0012235	0.0018417	0.0039008	0.0010412	0.0075059	0.00074868	0.00089817	0.00062969	0.00058784	0.00090154	0.0035183	0.00065222	0.0069695	0.00054788	0.0010042	0.0022331	0.00048527	0.0031752	0.002346	0.0021518	0.0010236	0.0016426	0.0008248	0.001577
	71991113	3_231_ex10_p1.cnx	Case	1	0.00011132	0.00018098	0.00022625	0.00020158	0.00017004	0.00019679	0.00015918	4.7262e-05	4.2235e-05	0.00013595	0.00054814	9.1143e-05	0.00042834	0.00011573	0.00035614	0.00098946	0.00029236	0.00036366	0.001116	0.00048518	0.00052993	0.0027535	0.0054148	0.0012402	0.00068239	0.0041206	0.00044239	0.00083194	0.00028555	0.00072675	0.0010297	0.0021409	0.00039457	0.004267	0.00068147	0.00061441	0.0044533	0.00046468	0.0066876	0.0017867	0.0030542	0.00053598	0.002679	0.00063618	0.0012689
	91661113	3_241_ex10_p1.cnx	Case	1	7.2624e-05	0.00014364	0.00015912	0.00014315	0.00012611	0.00019201	0.00014038	3.987e-05	5.7718e-05	0.0001397	0.00082288	0.00010649	0.00096403	0.00012907	0.00020483	0.00060224	0.00029996	0.00026763	0.00044588	0.00047904	0.00046232	0.00096135	0.0022813	0.0040646	0.00069693	0.012859	0.00053838	0.00073568	0.00048995	0.00079053	0.0007706	0.0061063	0.0006451	0.012365	0.00073139	0.00084508	0.0051649	0.0006543	0.0072201	0.0015987	0.0031721	0.00082935	0.0029357	0.00077383	0.0013808
	92091113	3_248_ex10_p1.cnx	Case	1	0.00041947	0.00073555	0.0010155	0.00065785	0.00061384	0.00057768	0.00068202	0.00017511	0.00017673	0.00053547	0.00088868	0.0010911	0.00013503	0.00031509	0.0010521	0.00066063	0.00053678	0.00059711	0.00088014	0.0008736	0.00079546	0.0024297	0.0033211	0.0059275	0.0063361	0.0055805	0.00086108	0.00074542	0.00076844	0.0015045	0.00098243	0.0045006	0.0043207	0.0068672	0.00095717	0.0018308	0.0058929	0.0024273	0.0081855	0.0034645	0.0042621	0.003321	0.0031943	0.00072417	0.0016994
	91441113	3_250_ex10_p1.cnx	Case	1	6.6453e-05	0.00059432	0.0002867	0.00055074	0.00056892	0.00036912	0.00016783	3.7867e-05	7.7787e-05	0.00013204	0.00054634	0.00011115	0.0010352	0.00012652	0.00024247	0.0021415	0.00038579	0.00040971	0.0012803	0.00075876	0.0010183	0.0010636	0.0038666	0.0048108	0.0011989	0.0041024	0.00046877	0.00040717	0.00036158	0.0012523	0.00095611	0.002267	0.00062791	0.0039284	0.0012224	0.00085572	0.0043171	0.00052172	0.0065412	0.0018935	0.0035012	0.00077385	0.0031261	0.00091275	0.0014546
	60271113	3_263_ex10_p1.cnx	Case	1	0.00035688	0.00046951	0.00062207	0.00075556	0.00040444	0.00025977	0.00068694	0.00021076	8.3668e-05	0.00068905	0.00080511	0.00060079	0.00013788	0.00019527	0.00094384	0.00057196	0.00067783	0.00081785	0.00077647	0.00079266	0.00099758	0.0018456	0.0040527	0.004601	0.0046172	0.0045135	0.00077114	0.00073074	0.0009745	0.0017984	0.0008232	0.0037147	0.0036421	0.0059997	0.00097105	0.0022392	0.0086025	0.0033995	0.012215	0.0039031	0.0052145	0.0061539	0.0032626	0.00061026	0.0013732
	60481113	3_265_ex10_p1.cnx	Case	1	5.7809e-05	0.00023259	0.00029922	0.00024399	0.00021236	0.00044619	0.00011997	3.2617e-05	5.7199e-05	0.00017142	0.001001	0.00013128	0.00078341	0.00012381	0.00048	0.00053173	0.00028879	0.00035861	0.00090534	0.00057142	0.00062035	0.0044481	0.0019243	0.00078219	0.00060675	0.01112	0.0010104	0.00062028	0.00028533	0.00062574	0.00091355	0.0054011	0.00069047	0.011038	0.00065294	0.0013739	0.0027074	0.00045961	0.0044185	0.0024666	0.0022536	0.00068521	0.0017895	0.00081831	0.0050709
	60811113	3_269_ex10_p1.cnx	Case	1	0.0002252	0.00024498	0.0005112	0.000247	0.00019226	0.00063849	0.00020812	6.2746e-05	3.8002e-05	0.00016132	0.0005575	0.00011899	0.00039836	0.00017052	0.00031613	0.00050441	0.00025426	0.00033289	0.00046942	0.00044148	0.00065817	0.00067621	0.0016615	0.003664	0.00053103	0.0074166	0.00031667	0.00057808	0.00029597	0.0009106	0.00059749	0.0036389	0.00048697	0.0074589	0.00061052	0.00062711	0.0031617	0.0005383	0.0047314	0.0016229	0.0028777	0.00080802	0.0025209	0.00067463	0.0012677
	61011113	5_282_ex10_p1.cnx	Case	1	0.00023772	0.00039101	0.00067327	0.00041796	0.00034707	0.00081579	0.0010825	9.1891e-05	8.5524e-05	0.00027074	0.001222	0.00015014	0.00095941	0.00023826	0.00041241	0.0012991	0.00055936	0.00042223	0.00095181	0.00054624	0.0010343	0.0017287	0.0020648	0.0042294	0.00097252	0.006393	0.00070943	0.00084703	0.00050899	0.0017845	0.00086026	0.0031789	0.00061173	0.0063802	0.00069721	0.0010093	0.0026832	0.00098756	0.0033627	0.0030326	0.0024308	0.00088623	0.0016765	0.0014791	0.00142
	61051113	5_284_ex10_p1.cnx	Case	1	0.00032889	0.00067319	0.00069958	0.00067739	0.00064313	0.00030044	0.00049566	0.00011716	7.8281e-05	0.00037942	0.00065321	0.00020717	0.00034345	0.00024085	0.00037522	0.001553	0.00040497	0.00034848	0.00084755	0.00079101	0.00067872	0.0010715	0.0030474	0.0025236	0.00092	0.0031177	0.00047096	0.00038552	0.0002687	0.00070213	0.00055921	0.002084	0.00055089	0.0030524	0.00049326	0.0005292	0.0016312	0.00037452	0.0025554	0.0012066	0.001514	0.00051223	0.001278	0.00047644	0.0011092
	61451113	5_287_ex10_p1.cnx	Case	1	6.09e-05	0.00015934	0.00064026	0.00017604	0.00016794	0.0011929	0.00011371	5.3014e-05	4.9629e-05	0.00011816	0.00066337	0.00016141	0.00026544	0.00012293	0.0004653	0.00096267	0.00035114	0.00045208	0.00092295	0.00044094	0.0011105	0.0033943	0.0025118	0.0010316	0.00056408	0.004713	0.00081862	0.0016637	0.00029087	0.00063607	0.0011145	0.0024894	0.00047544	0.0051083	0.00054251	0.0008167	0.003797	0.0004873	0.0058136	0.0024905	0.0041165	0.00056561	0.0033618	0.00082087	0.0034242
	61661113	5_303_ex10_p1.cnx	Case	1	0.00022383	0.00025223	0.00043006	0.00026135	0.00024762	0.00026954	0.00033534	6.1389e-05	6.7337e-05	0.00028063	0.00045426	0.0001182	0.00074662	0.00011193	0.00027049	0.00070189	0.00038956	0.00027511	0.00051336	0.00037235	0.00045367	0.00098521	0.0017666	0.0045325	0.00048114	0.0033002	0.00040863	0.00034889	0.00048175	0.00071823	0.00070911	0.0017037	0.00033544	0.0034015	0.00067529	0.00070235	0.0033591	0.00041975	0.0050596	0.0014317	0.0023563	0.00050308	0.0021295	0.00057104	0.0010235
	61841113	5_304_ex10_p1.cnx	Case	1	0.0001068	-0.00011354	0.00041011	0.00012498	0.00010845	0.00041753	0.0013084	0.00011544	6.6303e-05	0.00021858	0.0016525	8.5431e-05	0.00070959	0.00021764	0.0003333	0.00040623	0.00033443	0.00047243	0.00038934	0.00038512	0.00068908	0.001443	0.0023886	0.0026381	0.0013977	0.015957	0.00049617	0.00065351	0.00030097	0.0022916	0.00058582	0.0075223	0.00066939	0.01563	0.00088207	0.0012308	0.0024076	0.00046659	0.003492	0.0010344	0.0019889	0.00059572	0.0019154	0.0018821	0.00099462
	61991113	5_307_ex10_p1.cnx	Case	1	0.00015743	0.00013213	0.00038854	0.0001241	0.0001119	0.00036256	0.00019444	4.7838e-05	9.7196e-05	0.0001883	0.00089282	9.6478e-05	0.00044099	9.6871e-05	0.00032982	0.0005244	0.00025217	0.00053849	0.00056367	0.00042282	0.0034548	0.0011288	0.0062127	0.00078187	0.00068872	0.011601	0.00055781	0.0010137	0.00036889	0.00068851	0.00079401	0.005645	0.00072062	0.011517	0.00071047	0.0010185	0.0066216	0.00064763	0.0094624	0.0023593	0.0045461	0.00084336	0.0038948	0.0010975	0.0033501
	62131113	5_309_ex10_p1.cnx	Case	1	0.00017197	0.00023675	0.0003275	0.00017451	0.00017821	0.00017077	0.00025319	5.2371e-05	7.8031e-05	0.00020351	0.00031739	7.2092e-05	0.00050555	0.00018588	0.00021742	0.00039987	0.00022538	0.00030125	0.00043128	0.00033909	0.00038101	0.00083397	0.00090366	0.0026712	0.00038776	0.001158	0.00025987	0.00033727	0.00050649	0.00037892	0.00055243	0.00075101	0.00029011	0.0015447	0.00035821	0.00050294	0.0012948	0.000298	0.0018162	0.0012459	0.0011247	0.00036994	0.00099969	0.000436	0.00077776
Controls in First Trimester	70021114	1_06_ex10_p1.cnx	Control	1	0.00022249	0.00021073	0.00034901	0.00020305	0.000156	0.00019774	0.00020597	4.2297e-05	5.6984e-05	0.0002092	0.00036101	9.5908e-05	0.0010865	0.00015856	0.00019195	0.00034361	0.00038229	0.00025439	0.00053285	0.00034854	0.00037904	0.0011573	0.0017752	0.0042844	0.0039766	0.005706	0.0011315	0.00038158	0.00058832	0.0007563	0.00084313	0.0024563	0.00064798	0.0060021	0.0018153	0.0037722	0.0049997	0.00062803	0.0072205	0.0022168	0.0033455	0.0011545	0.0029702	0.00088784	0.0029781
	70361114	1_07_ex10_p1.cnx	Control	1	0.00019417	0.00034044	0.00043845	0.00029258	0.00029209	0.00041988	0.00019187	7.7294e-05	8.1626e-05	0.00021415	0.00044319	9.9679e-05	0.00032237	0.0001252	0.00021376	0.00064922	0.00039023	0.00022079	0.00071616	0.00030081	0.0004896	0.0009787	0.0018192	0.0026034	0.00052008	0.0026061	0.00059829	0.0011566	0.0005097	0.00068786	0.00072083	0.0014185	0.00054398	0.0027694	0.00081653	0.00062179	0.0038963	0.00048543	0.0059788	0.001879	0.003459	0.00068863	0.0020571	0.00050448	0.0014637
	70461114	1_08_ex10_p1.cnx	Control	1	0.0001471	0.00028447	0.0005383	0.00031517	0.00028213	0.00059828	0.00023063	5.3066e-05	5.6276e-05	0.00021089	0.00068933	9.8826e-05	0.00065128	0.00012088	0.00018868	0.00064388	0.0003542	0.00028314	0.00054367	0.00041257	0.00063348	0.0010017	0.0027282	0.0057906	0.0007032	0.0084339	0.00069759	0.00045842	0.00053177	0.0010944	0.00077839	0.0040607	0.00073853	0.0082369	0.0010833	0.00082362	0.0049701	0.00061149	0.007691	0.0017312	0.002543	0.00079667	0.0022432	0.00078784	0.0015451
	70471114	1_09_ex10_p1.cnx	Control	1	0.00014675	0.00036224	0.00066157	0.00034326	0.00032086	0.00079402	0.00055551	4.2472e-05	8.0872e-05	0.00024162	0.00075522	8.4679e-05	0.00031672	0.00013675	0.00028057	0.00098784	0.00025317	0.0003004	0.00066461	0.00043221	0.00079982	0.0012796	0.0027682	0.003124	0.00057881	0.0051031	0.00040269	0.00049528	0.00053973	0.0010572	0.00076001	0.0025505	0.00044841	0.00512	0.00078213	0.0011468	0.0056279	0.00057765	0.0082824	0.0017992	0.0032253	0.00065687	0.0029441	0.00088929	0.001396
	70661114	1_10_ex10_p1.cnx	Control	1	4.2649e-05	0.00028456	0.00034259	0.0003027	0.00029688	0.00056333	0.00010026	3.7276e-05	5.7274e-05	0.00015447	0.00087801	0.00013958	0.00032148	0.00011496	0.00038814	0.00082652	0.00027254	0.00046516	0.0015333	0.00043535	0.0024673	0.0012609	0.0060753	0.0012191	0.00089654	0.010315	0.00061803	0.0011992	0.00029408	0.0014471	0.0012459	0.0050971	0.00055785	0.010401	0.0015088	0.0013003	0.0069607	0.00070955	0.010893	0.002364	0.0061279	0.00086617	0.0053153	0.0014843	0.0037028
	70951114	1_13_ex10_p1.cnx	Control	1	0.00011277	0.00022659	0.00022488	0.00023047	0.00025288	0.00031985	0.00012842	4.0161e-05	7.5008e-05	0.00011882	0.00052573	0.00010892	0.00040964	9.0948e-05	0.00026374	0.00084047	0.00024682	0.00032373	0.00066529	0.00038001	0.00071568	0.0011399	0.0058643	0.0015156	0.0006517	0.0052463	0.00044669	0.00071008	0.00030831	0.00084985	0.00091713	0.0027403	0.00048289	0.005561	0.00087813	0.00094205	0.0084894	0.00072686	0.012449	0.0022032	0.0057033	0.00086662	0.0052946	0.00090932	0.0017798
	70981114	1_14_ex10_p1.cnx	Control	1	0.00014689	0.00012845	0.000141	0.00012001	0.00012136	0.00023677	8.2894e-05	3.1889e-05	4.6189e-05	0.00014043	0.0015541	0.00015196	0.0003325	0.00011092	0.00037587	0.00077671	0.00026634	0.00034301	0.00042041	0.00041312	0.00048793	0.0059727	0.0024489	0.00087131	0.00066969	0.017131	0.00078836	0.0004728	0.00028166	0.0010629	0.00086601	0.0080583	0.00064999	0.016558	0.00092494	0.00070721	0.0035708	0.00048483	0.0053253	0.0018542	0.003658	0.00061503	0.0033104	0.0010842	0.0066997
	71451114	1_17_ex10_p1.cnx	Control	1	8.0702e-05	0.00014185	0.00038216	0.00014165	0.00010891	0.00040244	0.00017228	5.6489e-05	7.4877e-05	0.00022088	0.0019856	0.00013835	0.00042596	0.00014062	0.00034712	0.00067395	0.00026561	0.00022681	0.00040635	0.00039026	0.00050326	0.0011066	0.0032416	0.0021359	0.0010363	0.033848	0.00089561	0.00086573	0.00058731	0.0011849	0.0011384	0.015234	0.00144	0.031399	0.0012472	0.0016894	0.0043577	0.00078037	0.0053354	0.0014738	0.0026504	0.00056741	0.0025139	0.00080172	0.0014869
	71461114	1_18_ex10_p1.cnx	Control	1	0.00015947	0.00021287	0.00038815	0.00013074	0.00018845	0.00031331	0.00026304	8.5837e-05	5.413e-05	0.00019324	0.00067313	0.00014546	0.00056079	0.00013197	0.00026477	0.00062256	0.00036714	0.00025349	0.00050407	0.00042944	0.00051416	0.0014677	0.0019222	0.0035701	0.00073032	0.0083178	0.00051159	0.00099965	0.00048533	0.0010408	0.0008223	0.0040287	0.0005923	0.0081178	0.00082586	0.0008108	0.0046314	0.00078335	0.0065858	0.0017985	0.003856	0.00060649	0.0032409	0.00081986	0.0015011
	80021113	1_32_ex10_p1.cnx	Control	1	6.4808e-05	0.00022437	0.00014396	0.00025259	0.00023911	0.00017053	0.00011818	4.1377e-05	6.3037e-05	0.00020339	0.00040477	0.00016454	0.00049632	0.00013623	0.00054367	0.00081058	0.00026842	0.0005572	0.00096257	0.00052565	0.0029848	0.0011325	0.0050522	0.001021	0.00064406	0.001917	0.00095608	0.00058715	0.0002296	0.0008526	0.00093823	0.0011584	0.00029959	0.0021061	0.00082714	0.00081375	0.0046337	0.00047692	0.0067597	0.0017204	0.0035895	0.00055836	0.0029949	0.00095022	0.0063766
	80031113	1_33_ex10_p1.cnx	Control	1	0.00041531	0.00028986	0.00059858	0.00029374	0.0002469	0.00034716	0.00036186	9.3942e-05	9.1993e-05	0.00025988	0.0005375	7.9709e-05	0.0003691	0.00017284	0.00041324	0.00080067	0.00027424	0.00036961	0.0006703	0.00032681	0.00054395	0.001212	0.0015363	0.0025706	0.00081172	0.0045954	0.00057692	0.0008475	0.00039639	0.0010438	0.00075704	0.0023802	0.00052955	0.0047016	0.00059537	0.00078186	0.0024695	0.00050358	0.0033835	0.0013306	0.0013076	0.00046246	0.0009685	0.00055137	0.0012054
	80181113	1_35_ex10_p1.cnx	Control	1	5.6192e-05	0.00018489	0.00012543	0.00019873	0.00019074	0.00011872	9.4667e-05	3.849e-05	5.646e-05	9.5783e-05	0.00044638	0.00019038	0.00066249	9.5541e-05	0.00032195	0.0012838	0.00030227	0.00050501	0.0011788	0.00050122	0.00051543	0.0042728	0.0027764	0.0046311	0.00066494	0.0037929	0.00082021	0.0021544	0.0010833	0.0014883	0.001095	0.0019132	0.00056693	0.0045695	0.0013352	0.00092863	0.0062041	0.0013586	0.0094176	0.0031812	0.0044483	0.00075443	0.0038512	0.0015724	0.0046617
	80431113	1_39_ex10_p1.cnx	Control	1	8.9366e-05	0.0001902	0.00033082	0.00020494	0.00016429	0.00035205	0.00019778	5.8479e-05	4.8008e-05	0.00017939	0.00050478	9.5857e-05	0.0003366	0.00010281	0.00024245	0.00070987	0.00033766	0.00025923	0.00068274	0.00047107	0.00059774	0.0012719	0.0021581	0.0024039	0.00082604	0.004297	0.00040762	0.00054321	0.0010772	0.0009121	0.00083042	0.0023752	0.00052303	0.0049506	0.0018613	0.0035163	0.0082543	0.00098413	0.026181	0.0057875	0.0044928	0.0026367	0.0035522	0.00094253	0.02011
	80401113	1_40_ex10_p1.cnx	Control	1	3.1019e-05	0.000191	0.00011495	0.00018468	0.00018316	0.00012644	0.00010148	3.6461e-05	5.1029e-05	0.0001029	0.000389	0.00010666	0.00045488	9.022e-05	0.00019542	0.00071714	0.0004611	0.00029078	0.00086253	0.00040382	0.00047398	0.0015402	0.0025009	0.0039947	0.00082725	0.0031715	0.00035013	0.00061862	0.00062736	0.0012632	0.00099878	0.0017167	0.00035355	0.0038447	0.0022086	0.0022571	0.0077091	0.00082924	0.021806	0.0044863	0.0052167	0.0024736	0.0044776	0.0011437	0.014358
	80471113	1_41_ex10_p1.cnx	Control	1	7.1614e-05	0.00013456	0.00033379	0.0001486	0.000108	0.00043841	0.00012482	4.5725e-05	5.1529e-05	0.00014394	0.00068429	0.00013057	0.00068681	9.9739e-05	0.00047899	0.0005632	0.0002671	0.00039162	0.00053315	0.00097583	0.00065878	0.0011967	0.0048567	0.0011559	0.00066586	0.0069706	0.00086201	0.00059034	0.0002434	0.0015613	0.0010197	0.0035288	0.00051345	0.0071054	0.0017073	0.0009151	0.0080269	0.00061863	0.01271	0.0020929	0.0074497	0.0010503	0.0066755	0.00097971	0.0037488
	80551113	1_43_ex10_p1.cnx	Control	1	0.00028872	0.00028636	0.00052806	0.00028703	0.00037939	0.0003629	0.0006274	0.00014021	9.0834e-05	0.00044498	0.00080249	0.00013324	0.0005982	0.00023853	0.00031391	0.00065041	0.00037219	0.00038078	0.00070667	0.00051557	0.00052133	0.0010635	0.0021144	0.0047967	0.00078478	0.0057908	0.00050566	0.0008687	0.00037184	0.00092968	0.00065789	0.0029994	0.00057436	0.006115	0.00058423	0.00082499	0.0032817	0.00045501	0.0048046	0.002132	0.0029882	0.000719	0.0021135	0.00067578	0.0011616
	80561113	1_44_ex10_p1.cnx	Control	1	2.756e-05	8.5084e-05	0.00012423	9.9958e-05	9.0433e-05	0.00016232	8.519e-05	2.8892e-05	5.4915e-05	0.00010235	0.00030514	0.00020065	0.00037959	0.00029047	0.00050712	0.00073737	0.00028961	0.0036628	0.00071098	0.00031061	0.0027088	0.00091445	0.0010198	0.00076605	0.00097201	0.001637	0.0002759	0.00054929	0.00021699	0.00040813	0.0005814	0.00092546	0.0002781	0.0018533	0.00026453	0.00050988	0.0010767	0.00027769	0.0015715	0.0014303	0.0016657	0.00077605	0.0051049	0.00067279	0.0032302
	80591113	1_45_ex10_p1.cnx	Control	1	7.565e-05	0.00013816	0.00018519	0.00016035	0.00014984	0.00010838	0.00012559	6.3491e-05	8.4712e-05	0.00015951	0.00055242	0.00016766	0.00041315	0.00035398	0.00032537	0.00066303	0.00033048	0.00057117	0.00060408	0.00039017	0.004837	0.0018487	0.0022751	0.0011503	0.0010119	0.0028817	0.00040855	0.0004628	0.00038225	0.0011981	0.00099664	0.0018533	0.00067246	0.0033917	0.0011449	0.00075299	0.0043655	0.00052028	0.0063136	0.0022681	0.0038933	0.00065902	0.0039587	0.0012577	0.0064356
	82001114	1_46_ex10_p1.cnx	Control	1	0.00010736	0.00018717	0.00045023	0.00016638	0.00016722	0.00025122	0.00014003	5.4935e-05	8.0879e-05	0.00023352	0.00077583	0.00013989	0.00057379	0.00020263	0.00020689	0.00068111	0.00038819	0.00039355	0.00082556	0.00046659	0.00057679	0.0019284	0.0014408	0.0031117	0.0014968	0.0078146	0.00050615	0.00064142	0.00068173	0.00072724	0.00089458	0.0037196	0.00055897	0.0079266	0.00084019	0.0011045	0.0017327	0.00041385	0.0029291	0.0017416	0.002343	0.00054126	0.0013463	0.00053068	0.0012388
	80701113	1_48_ex10_p1.cnx	Control	1	0.00010213	0.0003017	0.00058785	0.00029651	0.00029574	0.00078467	0.00020607	4.0313e-05	7.4605e-05	0.0001205	0.00052132	0.00013297	0.00066259	0.00019474	0.00047284	0.00083345	0.00032981	0.00045978	0.00087097	0.00077037	0.00087966	0.0067297	0.0018424	0.0013245	0.00094077	0.0029349	0.00042173	0.00058112	0.00040471	0.00052549	0.00094211	0.0014258	0.00037103	0.002977	0.00030902	0.00052399	0.0020534	0.00039205	0.0026571	0.0023141	0.0017296	0.00053544	0.0019098	0.0015006	0.0062138
	80721113	1_49_ex10_p1.cnx	Control	1	0.00014649	0.00023094	0.0013262	0.00025193	0.00022692	0.001795	0.0007655	8.254e-05	9.3392e-05	0.00028387	0.00087466	0.00010983	0.00049875	0.00018573	0.00030762	0.00084716	0.00039108	0.00045786	0.00083258	0.00044652	0.0014273	0.0021757	0.0016962	0.0044794	0.00094037	0.004423	0.00047706	0.00079797	0.0008272	0.0011106	0.00080783	0.001956	0.00036461	0.0039529	0.00049769	0.00061493	0.0019199	0.00070624	0.0029044	0.0020329	0.0019598	0.00060689	0.0016199	0.0012633	0.0013201
	80731113	1_50_ex10_p1.cnx	Control	1	8.2877e-05	0.00017471	0.0002768	0.00020093	0.0001445	0.00029295	0.00015559	4.6355e-05	6.1072e-05	0.00015319	0.0006847	6.6604e-05	0.0003801	9.5122e-05	0.00031751	0.00063162	0.00032804	0.0002365	0.00060566	0.00040226	0.00047296	0.0013485	0.0020699	0.0030713	0.00057571	0.0071626	0.00037891	0.00053724	0.00058708	0.00075582	0.0008768	0.0037925	0.00058726	0.007489	0.00069169	0.0016736	0.0051015	0.00088001	0.0065733	0.0018078	0.0033417	0.00082977	0.0030434	0.00074151	0.0012281
	80831113	1_53_ex10_p1.cnx	Control	1	6.9511e-05	9.1084e-05	0.0003003	0.00010331	0.00011198	0.00042938	9.2077e-05	3.5867e-05	3.0141e-05	7.7763e-05	0.00025584	7.9008e-05	0.00064914	8.0505e-05	0.00016608	0.00032752	0.00018552	0.00033821	0.00078724	0.00026734	0.00059504	0.00078527	0.0019273	0.0009022	0.0031756	0.0019192	0.000431	0.00083452	0.00031123	0.0016786	0.00094102	0.0011045	0.00036297	0.0023012	0.0015579	0.0007475	0.0059854	0.00058365	0.0099052	0.0018908	0.0055103	0.0010105	0.0047399	0.00061954	0.0015736
	80761114	1_55_ex10_p1.cnx	Control	1	7.3892e-05	0.00011015	0.00019136	0.00011867	0.00010604	0.00026753	9.1043e-05	5.0333e-05	3.5255e-05	0.00011999	0.00061149	0.00013922	0.00079619	0.00011092	0.00033442	0.00044804	0.00026192	0.00045409	0.00093894	0.000434	0.00081633	0.0012658	0.0094174	0.00097733	0.00067363	0.0059015	0.001064	0.0003913	0.00036729	0.0015244	0.0010756	0.003083	0.00080682	0.0064711	0.0015513	0.0011182	0.0085624	0.00071776	0.012923	0.0024701	0.0071333	0.0011614	0.0067567	0.0013209	0.0071404
	80931114	1_56_ex10_p1.cnx	Control	1	0.00010419	0.00020015	0.00024967	0.00019352	0.0001444	0.00035909	0.00013203	3.3943e-05	7.895e-05	0.00012921	0.00051849	8.7605e-05	0.00030537	0.00010151	0.00052916	0.0007905	0.00023315	0.00033273	0.00052321	0.00042284	0.0013506	0.0010391	0.0035246	0.00067371	0.00056489	0.0036107	0.00082606	0.00094092	0.00035533	0.00055043	0.00083648	0.0018626	0.00039073	0.0038122	0.00057948	0.00084162	0.0022689	0.00045448	0.0032163	0.0020977	0.0017912	0.00045778	0.0013379	0.0008697	0.0026571
	80951114	1_58_ex10_p1.cnx	Control	1	6.5113e-05	0.00018627	0.00015784	0.00021765	0.00019052	0.00016004	9.5899e-05	4.1201e-05	7.9066e-05	0.00018723	0.0016795	0.00032615	0.00036865	0.0003191	0.00031361	0.00080564	0.00024287	0.0013879	0.00065728	0.00040362	0.0066441	0.0012145	0.0023528	0.00092736	0.0010418	0.013523	0.00045413	0.00043497	0.00032589	0.00085911	0.00081244	0.0065237	0.00074267	0.013312	0.00070233	0.00083697	0.0039607	0.00050297	0.005517	0.0020575	0.0036302	0.00095846	0.0045716	0.0014219	0.0074042
	81041114	1_59_ex10_p1.cnx	Control	1	9.4164e-05	0.00020183	0.00022203	0.0002059	0.00018698	0.00017449	0.00011584	4.3499e-05	6.3133e-05	0.00012684	0.00037649	0.00014423	0.00047216	0.000339	0.00052758	0.00061934	0.00044493	0.00035704	0.0028275	0.00039627	0.00055183	0.0047074	0.0029093	0.00098491	0.00053719	0.0022348	0.00049987	0.0014346	0.00034105	0.0010847	0.0008258	0.0011801	0.00048855	0.0022638	0.0010895	0.00093303	0.0068497	0.00065672	0.010058	0.0023947	0.0053159	0.00086561	0.0057532	0.0022342	0.0051289
	81071114	1_60_ex10_p1.cnx	Control	1	2.9222e-05	0.00014047	0.00015124	0.00015954	0.00014403	0.00017618	8.7172e-05	3.7121e-05	4.5483e-05	0.00010019	0.00032251	0.00012176	0.00051097	0.00030276	0.00026682	0.0005016	0.00029587	0.00053678	0.0029239	0.00035606	0.0061657	0.0026136	0.0014146	0.00077475	0.00068936	0.0020152	0.00036904	0.00037866	0.00044538	0.00070216	0.00085154	0.0012401	0.00034841	0.002663	0.00043531	0.00065463	0.0023641	0.00037527	0.0031969	0.0024384	0.0020938	0.00054386	0.0049872	0.0017071	0.0082311
	81061114	1_61_ex10_p1.cnx	Control	1	0.00010344	0.00024625	0.0012926	0.00026698	0.0002019	0.0018408	0.0010726	0.00010848	0.00010135	0.00033132	0.0011635	0.0001552	0.00043671	0.00027142	0.00037183	0.00061502	0.00053663	0.00053506	0.00093834	0.00055406	0.0015706	0.0024538	0.002019	0.0057534	0.00088603	0.0070409	0.00060759	0.00056385	0.00072652	0.0015522	0.00099352	0.0035131	0.00063957	0.0071087	0.00078369	0.0012335	0.0034893	0.00051294	0.0055656	0.0022928	0.0027577	0.00077542	0.0021761	0.0013381	0.0015752
	81261114	1_62_ex10_p1.cnx	Control	1	0.0001013	0.00025992	0.00022161	0.0002715	0.00026072	0.00022568	0.00013297	4.6085e-05	5.4007e-05	0.00017243	0.0011004	0.00013282	0.00046221	0.00037741	0.00043572	0.0013006	0.0011912	0.00072323	0.00063756	0.0041591	0.00059224	0.0034498	0.0023169	0.0011662	0.0008904	0.010792	0.00053366	0.00045554	0.00024591	0.00087419	0.00084534	0.0050772	0.000658	0.010102	0.00078303	0.00061248	0.0026518	0.00049056	0.0039325	0.0015223	0.0024738	0.00056768	0.0028184	0.0025377	0.0071541
	81281114	1_63_ex10_p1.cnx	Control	1	0.00010861	0.00025018	0.0010878	0.00026435	0.00026205	0.0019244	0.00033813	4.9038e-05	8.2564e-05	0.00017338	0.00092535	0.00013648	0.00047719	0.00019417	0.00043623	0.0010081	0.0011472	0.00067419	0.0006805	0.0030999	0.001548	0.006548	0.0020137	0.0012164	0.0005937	0.0082829	0.00099154	0.00042902	0.00032457	0.0010096	0.00080537	0.0037428	0.00053872	0.0078801	0.00074604	0.00090198	0.0024195	0.00042649	0.0039985	0.0019391	0.0025716	0.00055319	0.0023754	0.0019802	0.010075
	81221114	1_65_ex10_p1.cnx	Control	1	7.1883e-05	7.3652e-05	0.00039384	0.00012041	0.00010564	0.00046103	0.00040923	5.6035e-05	4.9615e-05	0.00019099	0.0011493	0.00011912	0.00044222	0.00012589	0.00027629	0.0006831	0.00028526	0.00030643	0.00071661	0.00038045	0.00075639	0.0013166	0.002628	0.0030167	0.00069095	0.014287	0.00048609	0.00092048	0.00066362	0.0016757	0.0009949	0.0069504	0.00079905	0.01416	0.0013944	0.0023815	0.0061653	0.00075788	0.0095767	0.0032044	0.0035337	0.00067998	0.0028667	0.0012445	0.0022052
	81311114	1_66_ex10_p1.cnx	Control	1	0.00010927	0.00020625	0.00022582	0.00021242	0.00018706	0.00018929	0.0001721	6.0057e-05	4.6869e-05	0.00017904	0.00033934	6.9356e-05	0.00040879	0.00010487	0.00019936	0.00063833	0.00036457	0.00029981	0.0010336	0.0004385	0.0004676	0.0012285	0.0028614	0.0038869	0.00059873	0.0025931	0.00029258	0.00035115	0.00063559	0.0012712	0.00088334	0.0014536	0.00037816	0.0031383	0.0012741	0.0012115	0.0068186	0.00062963	0.010707	0.0021515	0.0049167	0.00075136	0.0044008	0.00060281	0.0012935
	81251114	1_68_ex10_p1.cnx	Control	1	7.3806e-05	0.00025187	0.0002187	0.00024401	0.00024291	0.00016964	0.0001799	6.2498e-05	6.7138e-05	0.00029253	0.0025105	0.00016958	0.00046647	0.00014233	0.00031727	0.0007862	0.00024334	0.00032551	0.0007488	0.00044547	0.00049759	0.0017954	0.0043848	0.0012852	0.0011472	0.039741	0.00079865	0.0010189	0.00043271	0.0011093	0.0010967	0.018128	0.0012359	0.037922	0.0010198	0.00095103	0.0042199	0.00060979	0.0064248	0.0020367	0.0040497	0.00067903	0.0036047	0.00077538	0.0013416
	81391114	1_71_ex10_p1.cnx	Control	1	6.2752e-05	0.00024353	0.00013501	0.00023889	0.00025102	0.00018309	0.0001032	3.6571e-05	6.4474e-05	0.00011355	0.00045364	0.0001463	0.00027049	0.0002995	0.00038899	0.0010672	0.00037656	0.00041604	0.0017596	0.00045794	0.00067447	0.0025358	0.0035498	0.0011293	0.00060839	0.0028683	0.00048235	0.0008868	0.00028489	0.00090089	0.0010129	0.0012722	0.00042494	0.0028979	0.00096512	0.001329	0.0065807	0.00058251	0.00998	0.0028426	0.0046352	0.00061171	0.0042183	0.0012865	0.0024735
	81511114	1_72_ex10_p1.cnx	Control	1	6.3951e-05	0.00036007	0.00020286	0.00037018	0.00036234	0.00030581	9.6567e-05	4.397e-05	5.5091e-05	0.0001205	0.00071348	0.00016579	0.0001969	0.00028292	0.00030086	0.00078568	0.00031696	0.0005611	0.0031637	0.00046569	0.0025173	0.0015426	0.0033655	0.0011368	0.00094307	0.0048351	0.00049162	0.00052123	0.00025961	0.00077858	0.00099507	0.00267	0.00055518	0.0050469	0.00086523	0.0011497	0.0068385	0.00058208	0.0099634	0.0019253	0.0054971	0.00090177	0.0070408	0.00073765	0.0032093
	81591114	1_74_ex10_p1.cnx	Control	1	5.8416e-05	0.00020323	0.00016072	0.0002729	0.00024792	0.00016868	0.00012472	5.6114e-05	6.7579e-05	0.00011576	0.00084708	0.00013389	0.00048434	0.00010969	0.00041159	0.0011281	0.00031765	0.00039852	0.0011642	0.00048641	0.0018762	0.001558	0.005159	0.001013	0.00074408	0.0097348	0.00052504	0.00092797	0.0002783	0.001091	0.0010106	0.0047197	0.00062278	0.0096672	0.0010759	0.00092818	0.0046517	0.0006102	0.0072533	0.0018598	0.0028795	0.00057614	0.0023438	0.00087259	0.0020441
	81661114	1_75_ex10_p1.cnx	Control	1	0.00010293	0.00018576	0.00022413	0.00018549	0.00017882	0.0001241	0.00014714	4.8724e-05	5.8084e-05	0.00018501	0.00079187	0.00014022	0.00051865	0.00015103	0.00028302	0.0013017	0.0002679	0.00034542	0.00081047	0.00045627	0.00050189	0.0015942	0.008316	0.0012899	0.00071389	0.007721	0.00042085	0.00080889	0.00032574	0.00099145	0.00093044	0.003734	0.00050937	0.0078107	0.00098809	0.0013318	0.006813	0.00059993	0.01076	0.0028399	0.0049773	0.0008973	0.0043132	0.0010039	0.0032788
	80871113	1_76_ex10_p1.cnx	Control	1	5.2401e-05	0.00017935	0.00014913	0.00018187	0.00018537	0.00015143	0.00010065	3.86e-05	6.0385e-05	0.00013592	0.00076687	0.00014084	0.00041805	0.00013747	0.00059848	0.00067606	0.00033664	0.00044423	0.00086689	0.00074126	0.00057731	0.0011791	0.0060929	0.00076309	0.00069752	0.0073262	0.0011899	0.0012897	0.00032946	0.0011748	0.00091181	0.0039324	0.00079138	0.0075355	0.0010396	0.0010365	0.004104	0.00057541	0.0062575	0.0021867	0.0043163	0.00066365	0.0031443	0.0012294	0.0056868
	82451113	1_77_ex10_p1.cnx	Control	1	5.2293e-05	0.00021589	0.00021406	0.00020977	0.00021983	0.00029164	9.0257e-05	3.5591e-05	4.6693e-05	9.4177e-05	0.00078054	9.833e-05	0.00037124	9.2532e-05	0.00020893	0.00081342	0.00021054	0.00026709	0.00083013	0.00031774	0.00061864	0.00086395	0.0054669	0.00081716	0.00067129	0.010312	0.00040755	0.00066183	0.00029838	0.00094593	0.00089583	0.0048835	0.00051737	0.010245	0.00084734	0.00063871	0.0026515	0.0004348	0.004325	0.0018111	0.0030189	0.00052258	0.0026976	0.00087836	0.0012903
	82351113	2_110_ex10_p1.cnx	Control	1	9.0883e-05	0.00020145	0.00023874	0.00024547	0.00021088	0.00034351	0.00014652	5.2734e-05	8.3349e-05	0.00015575	0.00094721	0.00010917	0.0003398	0.00011635	0.00055883	0.00066754	0.00033991	0.00040931	0.00098733	0.00043324	0.0015461	0.0010633	0.0038089	0.0012239	0.0011352	0.011001	0.00073304	0.00078871	0.00024238	0.00071909	0.0011065	0.0053857	0.00072641	0.011029	0.00093588	0.0013685	0.0064462	0.00071484	0.0095077	0.0018196	0.0037152	0.00076308	0.0033129	0.00086357	0.0024693
	82371113	2_111_ex10_p1.cnx	Control	1	5.1805e-05	0.00023274	0.00014595	0.00022855	0.00023066	0.00015293	0.0001036	4.8122e-05	5.9829e-05	0.00014584	0.00070528	0.0001122	0.0004238	9.6929e-05	0.00019681	0.00070414	0.00044581	0.00033691	0.0011374	0.00040309	0.00053529	0.0010432	0.0028444	0.0070164	0.00075539	0.011208	0.0004478	0.00054069	0.00037643	0.0014508	0.00098202	0.0053858	0.0006535	0.011349	0.0011115	0.00081826	0.0062566	0.00059572	0.0095957	0.0020375	0.0047673	0.00069322	0.0040966	0.00085501	0.0015639
	81721113	2_112_ex10_p1.cnx	Control	1	5.7766e-05	0.00028165	0.00017683	0.00028893	0.00027421	0.00018953	0.00015293	5.3956e-05	6.7172e-05	0.00017777	0.0011618	0.00016172	0.00030846	0.00021002	0.00050031	0.00068949	0.00030946	0.00056723	0.0010948	0.001854	0.00052567	0.0018412	0.0037715	0.0013203	0.00066406	0.012871	0.00088398	0.00059831	0.00029029	0.0013598	0.00090393	0.0059162	0.00061611	0.012338	0.0011624	0.00082319	0.0039906	0.0005557	0.0064212	0.0021232	0.0039394	0.00072092	0.0035526	0.0010785	0.0048915
	81561113	2_115_ex10_p1.cnx	Control	1	8.3045e-06	0.0002328	0.00011424	0.00024589	0.00023658	0.00019162	7.6771e-05	3.2661e-05	4.9031e-05	0.00011493	0.00089411	0.00016686	0.00030395	0.00026936	0.00031976	0.00083282	0.00026946	0.00046612	0.00099586	0.00040116	0.0032559	0.0012346	0.0022092	0.00086075	0.00088523	0.0063033	0.00041702	0.00097143	0.00032602	0.0008894	0.00099798	0.0031495	0.00040594	0.0067693	0.00091876	0.00072422	0.0035516	0.00045671	0.0052422	0.0019253	0.0034967	0.00074474	0.0030254	0.0010023	0.0039651
	81731113	2_116_ex10_p1.cnx	Control	1	1.8137e-05	0.00019453	0.00022158	0.00021698	0.00021213	0.00036305	9.0323e-05	4.0682e-05	4.4238e-05	0.00019673	0.0014167	0.00023043	0.00034007	0.00018136	0.00034155	0.00096462	0.00034175	0.00033676	0.00066869	0.00037086	0.00070192	0.0042299	0.0035405	0.001	0.00063315	0.01323	0.00062292	0.00072199	0.0002839	0.0010244	0.0010193	0.0059385	0.00074946	0.012594	0.0010796	0.0015407	0.0074309	0.00093658	0.010942	0.0029816	0.005197	0.00067525	0.0047345	0.0010228	0.0048722
	81871113	2_117_ex10_p1.cnx	Control	1	0.00016533	0.00020919	0.00040369	0.00018062	0.00013128	0.00049742	0.00018096	6.9803e-05	4.7142e-05	0.00019919	0.0013434	0.0001185	0.00039037	0.0001342	0.00025829	0.00069208	0.00029537	0.00025179	0.00041624	0.00034003	0.0005941	0.00084666	0.0019969	0.0033349	0.00078962	0.020741	0.00054245	0.0013493	0.0004693	0.00078724	0.00098047	0.0095143	0.00090316	0.019784	0.0007583	0.0009224	0.0020495	0.00049274	0.002876	0.0016548	0.0018197	0.00055779	0.0014068	0.00067306	0.0014699
	81811113	2_119_ex10_p1.cnx	Control	1	0.00012276	0.00048346	0.00016194	0.00048266	0.00047426	0.00015641	0.00012749	3.3774e-05	4.5613e-05	0.00015011	0.00070306	0.00017013	0.0004345	0.00019793	0.00047284	0.0014556	0.0003901	0.00040161	0.00085453	0.0011771	0.00052226	0.0041204	0.0039951	0.00088237	0.00060282	0.0047957	0.00078452	0.0009913	0.00027947	0.0011135	0.00086269	0.0025351	0.00058947	0.0049613	0.001124	0.0012295	0.0070471	0.00069607	0.01017	0.0024842	0.0045252	0.00080649	0.0038933	0.00093536	0.0054109
	81681113	2_120_ex10_p1.cnx	Control	1	-9.3446e-06	4.9211e-05	-0.00043563	1.403e-06	7.9215e-05	-9.0495e-06	-0.00028503	-7.7972e-06	-4.6578e-05	-0.00018125	9.5281e-05	-6.2693e-05	0.00026644	9.5566e-05	-1.5017e-05	0.00022104	-4.1009e-05	1.118e-05	0.0003083	-4.6015e-05	6.8896e-05	9.6607e-05	0.00077736	0.0026456	0.00019019	0.0042209	0.0001488	0.00022243	7.0346e-05	0.00025326	0.00038647	0.0017708	6.4161e-05	0.0038502	0.00010544	-4.0178e-05	0.00073891	8.7286e-05	0.0013069	0.00062639	0.00067408	6.0837e-05	0.0006456	0.00020828	0.00026463
	81831113	2_122_ex10_p1.cnx	Control	1	3.5289e-05	0.0001901	9.694e-05	0.00019901	0.00019648	9.6933e-05	6.9136e-05	2.834e-05	4.2544e-05	9.256e-05	0.00047975	9.5438e-05	0.0004778	8.4397e-05	0.00035391	0.00051591	0.0002103	0.00034217	0.0009665	0.00032315	0.00048381	0.0011526	0.0098901	0.00087348	0.00047309	0.0044436	0.00097639	0.000602	0.00037866	0.0010468	0.00081475	0.0024968	0.00063607	0.0051189	0.00094528	0.00093114	0.0056207	0.00049983	0.0083028	0.002196	0.0034211	0.00053021	0.0033406	0.0013698	0.0058326
	81841113	2_123_ex10_p1.cnx	Control	1	4.2861e-05	0.00019944	0.00021446	0.00021524	0.00020578	0.00027016	0.00015179	4.4696e-05	4.9357e-05	0.00012657	0.00075227	0.00010637	0.00044921	0.00038636	0.00027381	0.00097758	0.00029639	0.00040056	0.0028002	0.00038695	0.0022586	0.0012497	0.0034918	0.0010578	0.00091189	0.0051118	0.00052366	0.00038024	0.00024635	0.00099633	0.0009915	0.0025899	0.00056219	0.0051506	0.0011113	0.0009909	0.0071797	0.00085962	0.010798	0.0018506	0.0056187	0.0012214	0.0077088	0.00077474	0.0032439
	81961113	2_124_ex10_p1.cnx	Control	1	0.00027606	0.00034628	0.00051779	0.00026803	0.00025118	0.00028766	0.00042727	8.3825e-05	4.6482e-05	0.0003998	0.0015597	0.00012071	0.00032785	0.00017858	0.00031531	0.00054267	0.00038626	0.0002447	0.00050085	0.00032423	0.000384	0.00074797	0.0016715	0.0035983	0.0010761	0.028545	0.00049584	0.00077	0.00041403	0.00085482	0.0006094	0.013174	0.0011926	0.027007	0.00053987	0.00073033	0.0029408	0.00037928	0.0041543	0.0012223	0.0024645	0.00050056	0.0023376	0.00054342	0.00092766
	81901113	2_125_ex10_p1.cnx	Control	1	0.00012412	0.00027865	0.00037198	0.00028147	0.00024223	0.00027571	0.00025884	9.48e-05	6.6836e-05	0.0002236	0.00077212	8.6721e-05	0.00047027	0.00012454	0.00030069	0.00097976	0.00045185	0.00036372	0.00097697	0.00055071	0.00054693	0.0012474	0.0016112	0.0052095	0.00079305	0.0091511	0.00045491	0.0004838	0.0008462	0.00060335	0.00090067	0.0043412	0.00063763	0.0092253	0.00047192	0.00045821	0.0013299	0.0004139	0.0017438	0.001886	0.0014092	0.00043894	0.001388	0.0008206	0.0010281
	82051113	2_129_ex10_p1.cnx	Control	1	0.00015752	0.00019756	0.00077731	0.00019935	0.00016971	0.00097022	0.00070302	5.8398e-05	6.7978e-05	0.00023446	0.00078387	8.8478e-05	0.00032797	0.00017177	0.00022573	0.00042559	0.00030338	0.00020127	0.00034992	0.00027709	0.00080924	0.0012174	0.00084822	0.0025073	0.00040705	0.0055835	0.00037675	0.00044366	0.00035121	0.00062228	0.00044783	0.0026831	0.00041779	0.0054017	0.00041532	0.00063524	0.001207	0.00030755	0.0016581	0.0010603	0.001126	0.00036604	0.0010144	0.00060256	0.0009619
	82821113	2_130_ex10_p1.cnx	Control	1	3.1966e-05	0.00020879	0.00015214	0.0002401	0.00022146	0.00019282	0.00011734	5.2419e-05	7.2117e-05	0.00014423	0.0005146	0.00018688	0.00035623	0.00051839	0.00041001	0.0010111	0.00031975	0.00077006	0.0012118	0.00047253	0.005857	0.001697	0.0019302	0.00096526	0.0012383	0.0018177	0.00036587	0.00044728	0.00033623	0.00068031	0.001228	0.0012123	0.00033102	0.0024158	0.00048811	0.00066073	0.0022037	0.00038033	0.0034446	0.0020841	0.0016213	0.00053137	0.0016366	0.0011033	0.0062961
	82071113	2_131_ex10_p1.cnx	Control	1	0.00013133	0.00024191	0.00019935	0.00022085	0.0002256	0.00010852	0.00014614	4.2304e-05	4.7184e-05	0.00018507	0.00096466	0.00010528	0.00036871	0.00012237	0.00042509	0.0007801	0.00028233	0.00048894	0.0014497	0.00040427	0.0020555	0.0013896	0.0062216	0.0017366	0.00082407	0.011601	0.0008216	0.00097267	0.00026806	0.0011111	0.0011182	0.005683	0.00095105	0.011433	0.0011542	0.0011575	0.0078126	0.00065903	0.012098	0.0018324	0.0060477	0.001016	0.0053546	0.00099978	0.0030384
	82081113	2_132_ex10_p1.cnx	Control	1	6.1792e-05	0.00012504	0.00020271	0.00011702	0.00011243	0.00024258	8.7709e-05	3.896e-05	3.3305e-05	0.0001384	0.00082313	0.00010845	0.00051818	0.00011852	0.00020572	0.00054091	0.00030165	0.00031577	0.00096439	0.00041938	0.00058174	0.0011245	0.0034396	0.0039545	0.00064559	0.01255	0.00055388	0.00059429	0.00066782	0.00077243	0.00097537	0.0060743	0.00068864	0.012366	0.00082954	0.0011482	0.0096689	0.00072521	0.013829	0.0021727	0.0069739	0.0009773	0.0063964	0.00086895	0.0017144
	82121113	2_134_ex10_p1.cnx	Control	1	0.00012922	0.00013299	0.00018104	0.00014985	0.00012448	0.00013867	0.0001108	4.6167e-05	6.1704e-05	0.0001541	0.00076096	9.6604e-05	0.00033901	9.7304e-05	0.00027986	0.00068751	0.00021117	0.00026977	0.00050472	0.00035728	0.00041784	0.0011367	0.0057982	0.0012255	0.0010773	0.010233	0.00048402	0.00090164	0.00035882	0.0012756	0.00073059	0.0051484	0.00077642	0.01033	0.0013924	0.0013922	0.0059087	0.00067824	0.0088647	0.0018843	0.0047577	0.00085172	0.0043318	0.00085744	0.0020778
	82181113	2_135_ex10_p1.cnx	Control	1	8.2672e-05	0.00016812	0.00040743	0.00015946	0.00016382	0.00026103	0.00013323	4.3476e-05	4.0887e-05	0.00011681	0.0004954	8.5526e-05	0.00043832	8.0871e-05	0.00016959	0.00087074	0.00039106	0.00024139	0.00045677	0.00034004	0.00048722	0.0022178	0.004033	0.00214	0.00053446	0.0053289	0.00031552	0.00055621	0.00051168	0.0011963	0.00058724	0.0025333	0.00048634	0.0053794	0.0012906	0.0007907	0.011429	0.00080626	0.016981	0.0017049	0.0075263	0.0019296	0.0073117	0.00060494	0.0020259
	82221113	2_136_ex10_p1.cnx	Control	1	4.6801e-05	0.00033265	8.1347e-05	0.00034737	0.00034385	9.7041e-05	9.8339e-05	4.2862e-05	6.4844e-05	9.0144e-05	0.00059864	0.00023857	0.0002946	0.00028844	0.00049793	0.0014898	0.00029869	0.0022023	0.00097756	0.00049366	0.0061443	0.0011872	0.0026248	0.00079496	0.00093927	0.0026255	0.0005189	0.00093967	0.00039349	0.00076731	0.0010773	0.0015749	0.00055483	0.0030516	0.00066058	0.00073194	0.002891	0.00054971	0.0040471	0.0023174	0.002037	0.0016246	0.0030609	0.0013993	0.0067405
	82201113	2_137_ex10_p1.cnx	Control	1	0.00011283	0.00018778	0.0003174	0.00029101	0.00022274	0.00021569	0.00029706	4.2975e-05	8.9158e-05	0.00024397	0.00052806	0.00010185	0.00027824	0.00018694	0.00037317	0.00068987	0.00043923	0.00045299	0.0009933	0.00048739	0.00047009	0.0012277	0.0020558	0.0030348	0.00075605	0.0022229	0.00041268	0.00084529	0.00055941	0.00076182	0.00089644	0.0012494	0.00036415	0.0027482	0.00056109	0.00062224	0.0039939	0.000506	0.0057732	0.0019959	0.0030762	0.00094347	0.0027244	0.00069312	0.0011344
	82401113	2_138_ex10_p1.cnx	Control	1	2.2785e-05	0.00010629	7.037e-05	0.00011608	0.00010992	8.3125e-05	5.4324e-05	2.3903e-05	5.5691e-05	9.4052e-05	0.00031987	9.2238e-05	0.00036594	5.9138e-05	0.0004178	0.0005025	0.00022801	0.00031921	0.00060926	0.00046662	0.0015075	0.00082429	0.0048487	0.0008977	0.00060714	0.0021393	0.00061751	0.00038178	0.00019829	0.0008978	0.00068215	0.0013507	0.00045002	0.0026994	0.0019065	0.0057044	0.011896	0.00087992	0.031424	0.010016	0.0068252	0.0031098	0.0053539	0.0012899	0.024532
	80631114	2_172_ex10_p1.cnx	Control	1	9.5979e-05	0.00021832	0.0012751	0.0002394	0.00023248	0.0017507	0.00052104	7.3522e-05	9.7692e-05	0.00030208	0.0012497	0.00016655	0.00064915	0.00023766	0.00028272	0.0011732	0.00055234	0.00048195	0.00088701	0.00054863	0.0015428	0.0019329	0.0032487	0.0048142	0.0010786	0.014084	0.00060445	0.00050689	0.00039649	0.0014309	0.00095578	0.0066889	0.00070125	0.013435	0.00099851	0.0011382	0.0055357	0.00060942	0.0081458	0.0019827	0.0047951	0.0010229	0.0042928	0.0011682	0.0017497
	82531113	2_173_ex10_p1.cnx	Control	1	0.00010794	0.00022625	0.0002684	0.00022635	0.0002187	0.00024329	0.00015201	5.1518e-05	6.075e-05	0.00015602	0.0009262	0.00010487	0.00043542	0.00011224	0.00030413	0.0010281	0.00029081	0.00040246	0.00084818	0.0004102	0.00072111	0.0013105	0.0059574	0.0010694	0.00080485	0.010787	0.00055177	0.0011223	0.00040525	0.00077662	0.00095905	0.0051476	0.00058701	0.010844	0.00073222	0.00059987	0.0046434	0.00048282	0.0067902	0.0020505	0.0036606	0.00069541	0.0032662	0.00073683	0.001336
	82701113	2_175_ex10_p1.cnx	Control	1	6.2637e-05	0.00025406	0.0002285	0.00027167	0.00026611	0.00029956	0.00016609	6.2714e-05	5.7377e-05	0.00016354	0.00065216	0.00015895	0.00037511	0.00024978	0.00054284	0.0008136	0.00038778	0.00054367	0.0011915	0.0015294	0.00068044	0.0053037	0.0028447	0.0013316	0.00072193	0.0047279	0.00084065	0.0006716	0.00031892	0.00091941	0.0011273	0.002472	0.00040639	0.0050739	0.0008881	0.0010041	0.0054094	0.00053542	0.0079763	0.0022505	0.0031878	0.00075569	0.0027936	0.0010133	0.0073735
	82711113	2_176_ex10_p1.cnx	Control	1	6.6441e-05	0.00039183	0.00026368	0.00043068	0.0004035	0.00016764	0.00017488	6.1797e-05	9.4257e-05	0.00020797	0.00065071	0.00013715	0.00065432	0.00015625	0.00021149	0.00077784	0.00041797	0.00033077	0.0011294	0.00042265	0.00051012	0.001077	0.0025287	0.0050146	0.00070818	0.0057196	0.0004267	0.00046317	0.00089043	0.0013124	0.0010764	0.0030756	0.0004759	0.0063592	0.0013139	0.0010671	0.0053633	0.00049915	0.0084075	0.0019843	0.0036105	0.00068033	0.0031554	0.0008582	0.0013839
	82541113	2_177_ex10_p1.cnx	Control	1	6.2229e-05	0.00010844	0.0001719	8.1352e-05	0.0001019	0.00016017	0.00012146	4.2818e-05	5.5492e-05	0.0001753	0.00039789	0.00012335	0.00058133	0.00013034	0.00034574	0.00065049	0.00026111	0.00054001	0.0010303	0.00046519	0.0013744	0.0010463	0.0043224	0.0009367	0.0006	0.0011248	0.00050015	0.0007859	0.00026433	0.00071047	0.00074051	0.00079586	0.00028221	0.0015639	0.00044896	0.0008182	0.0015319	0.00032924	0.0025168	0.0017448	0.0012211	0.00037718	0.00098618	0.00069096	0.0028683
	82511113	2_178_ex10_p1.cnx	Control	1	0.00015835	0.00022607	0.00021408	0.00025734	0.00020884	0.00012279	0.00018575	5.4762e-05	8.0902e-05	0.00020067	0.00043016	0.00010614	0.00057581	0.00013773	0.00036322	0.00087405	0.00022515	0.00034937	0.00053949	0.00033609	0.00047147	0.0010501	0.0071283	0.00097678	0.00062911	0.0010422	0.00042268	0.00070565	0.00053706	0.00066883	0.00071577	0.00069833	0.00034526	0.0016787	0.00063773	0.00061192	0.003662	0.00043981	0.0051309	0.0020482	0.0033813	0.00053106	0.0032327	0.00098667	0.0015214
	82601113	2_180_ex10_p1.cnx	Control	1	9.7542e-05	0.00043744	0.00026018	0.0004562	0.00043976	0.00037055	0.0001685	4.254e-05	3.8426e-05	0.00017813	0.0007884	0.00012659	0.00013638	0.00011483	0.00037428	0.00079381	0.00027018	0.00035889	0.00090356	0.00042138	0.00064619	0.0011998	0.0062047	0.00093142	0.0009424	0.0078294	0.00085653	0.00059845	0.00038416	0.0011462	0.0010522	0.0039357	0.00072377	0.0080326	0.0012122	0.0010421	0.0047759	0.00060925	0.0074533	0.0019504	0.0048865	0.00069587	0.0044619	0.00095306	0.0026605
	82551113	2_181_ex10_p1.cnx	Control	1	0.00018093	0.00032299	0.00051843	0.00033833	0.00031324	0.00041392	0.00019523	5.1621e-05	5.9815e-05	0.00020293	0.00068238	0.00016905	0.00056214	0.00014189	0.00034598	0.0010936	0.00047895	0.00040137	0.0010961	0.00046229	0.00068217	0.0016947	0.0026513	0.0054051	0.00076016	0.0070327	0.00056808	0.002552	0.00072868	0.0011852	0.0009987	0.0033188	0.00053255	0.0070358	0.00097913	0.00086247	0.006069	0.00069853	0.0089143	0.0029935	0.0038687	0.0006197	0.0023293	0.0010044	0.0026154
	82611113	2_183_ex10_p1.cnx	Control	1	6.4074e-05	0.00014733	0.00028523	0.00014981	0.00012068	0.00037002	9.0929e-05	3.2397e-05	3.4003e-05	9.4315e-05	0.00036998	9.661e-05	0.00043261	7.914e-05	0.00030889	0.0006309	0.00021594	0.00029945	0.00074147	0.00029281	0.00074141	0.00090167	0.005585	0.00090074	0.00048629	0.0031358	0.00039834	0.0020584	0.00034974	0.00075491	0.00088701	0.0018566	0.00034226	0.003712	0.00076312	0.00058674	0.0040181	0.0004339	0.0061788	0.0020457	0.0030324	0.00056858	0.0022099	0.00089292	0.0013609
	82781113	3_186_ex10_p1.cnx	Control	1	4.9282e-05	0.00055735	0.0001456	0.00053707	0.00055127	0.00017767	0.00010117	3.2844e-05	5.5117e-05	0.00011942	0.00084424	0.00012415	0.00027032	0.00031551	0.00042518	0.0013871	0.00030652	0.00042029	0.0023412	0.0011819	0.00052441	0.0038687	0.0033322	0.00087885	0.00064752	0.0073576	0.00051607	0.00046664	0.00022248	0.0012535	0.00089933	0.0034984	0.00070489	0.0070762	0.001331	0.00086893	0.0051563	0.00056686	0.0081942	0.0017578	0.0040918	0.00064384	0.0038695	0.002989	0.0044766
	90061113	3_188_ex10_p1.cnx	Control	1	0.00010573	0.00013507	0.00034362	0.00020034	0.00015921	0.00052373	0.0018033	6.3132e-05	9.505e-05	0.00023185	0.0015478	0.00019241	0.00067446	0.00036603	0.00064598	0.0008627	0.00039527	0.00046718	0.00058709	0.0014598	0.0011119	0.0063606	0.0026186	0.0009343	0.00055772	0.0043433	0.00080616	0.00072017	0.0004575	0.0023846	0.0008954	0.0025048	0.00054374	0.0048523	0.0012879	0.001134	0.0053365	0.00073142	0.0077727	0.0025273	0.0041715	0.0008326	0.0044633	0.002421	0.0067897
	90811113	3_190_ex10_p1.cnx	Control	1	9.5031e-05	0.00013711	0.0001055	0.00018261	0.00015873	0.00015476	0.00010713	4.1642e-05	0.00011529	0.00013725	0.00047285	0.00015581	0.00034535	0.00041169	0.00032608	0.00096162	0.00039476	0.00052266	0.00094226	0.00054288	0.0043621	0.0012909	0.0019461	0.00080197	0.0012251	0.0022588	0.00055961	0.00054172	0.00032452	0.0006075	0.00086726	0.0014229	0.00039537	0.0026136	0.00048287	0.00075351	0.0024989	0.00038355	0.0038295	0.0017096	0.0024639	0.00065116	0.002686	0.00066533	0.0049689
	90581113	3_191_ex10_p1.cnx	Control	1	4.7934e-05	0.0003357	0.00012983	0.00033873	0.00032005	0.00012985	9.4882e-05	4.1255e-05	6.1034e-05	0.0001008	0.00045543	0.00011538	0.0003416	8.4416e-05	0.00055471	0.0012716	0.00026458	0.00037003	0.00093637	0.0003697	0.0024871	0.0011089	0.0077694	0.00091096	0.00055546	0.0027792	0.00038022	0.0019206	0.00034088	0.00085736	0.00084377	0.0014978	0.00033306	0.0031838	0.000951	0.0010315	0.0051193	0.00056851	0.0092773	0.0027091	0.0038119	0.00086272	0.0029041	0.0012306	0.0059197
	90871113	3_197_ex10_p1.cnx	Control	1	0.00012072	0.00020382	0.0019576	0.00024169	0.00019466	0.0035087	0.00051927	6.7955e-05	6.9656e-05	0.00016191	0.00069643	9.8572e-05	0.00063751	0.00013414	0.00027407	0.00081075	0.0002387	0.00038876	0.0010162	0.00039413	0.0022802	0.0013332	0.003775	0.0011448	0.00059044	0.0051187	0.0004816	0.00086602	0.00026211	0.00077154	0.0007385	0.0028099	0.00052092	0.0055077	0.00049918	0.00080481	0.0027408	0.00041906	0.0040027	0.0015993	0.0015527	0.00056447	0.0013814	0.00077875	0.0013415
	71701113	3_227_ex10_p1.cnx	Control	1	8.0507e-05	0.00015143	0.00024503	0.00017978	0.00015769	0.00027685	0.00016567	6.0612e-05	4.1113e-05	0.00016089	0.00076334	9.7399e-05	0.00044711	0.0001286	0.00027994	0.0006704	0.00024696	0.00029447	0.00061761	0.0004567	0.0005427	0.00143	0.0056105	0.0011474	0.00068497	0.009317	0.0004722	0.00097553	0.00030097	0.0012012	0.0011007	0.0046046	0.00057104	0.0093487	0.0012245	0.0009325	0.0074897	0.0006246	0.011562	0.0019556	0.0060288	0.00078003	0.0054011	0.00078873	0.0015002
	71771113	3_228_ex10_p1.cnx	Control	1	0.00025275	0.00022421	0.00059363	0.00027446	0.00017668	0.00051962	0.00029401	7.9045e-05	6.3014e-05	0.00021718	0.00057436	0.00011204	0.0002982	0.00013423	0.00023412	0.00067184	0.00046028	0.00024929	0.00047073	0.00039623	0.00058575	0.0010907	0.0012725	0.0030639	0.00065472	0.0062153	0.00051375	0.0014908	0.0006155	0.00059289	0.00076399	0.0030219	0.00048862	0.0062154	0.00057138	0.0011043	0.0029407	0.0015594	0.0044909	0.0022648	0.002233	0.00051619	0.0016461	0.00065563	0.0011557
	71911113	3_229_ex10_p1.cnx	Control	1	2.1076e-05	7.4543e-05	0.0001551	8.684e-05	6.8115e-05	0.00011232	0.00013633	2.8551e-05	4.4212e-05	0.00016085	0.0014552	0.00026398	0.00014249	0.00010358	0.00043221	0.00022867	0.0004243	0.00035389	0.00043479	0.00082538	0.00040566	0.0025702	0.0018873	0.0013969	0.00083986	0.017882	0.0016542	0.00039481	0.00030114	0.00067031	0.00027106	0.0084341	0.0006389	0.016363	0.00094851	0.0068642	0.015987	0.00081986	0.048074	0.01577	0.0074328	0.0028751	0.0035558	0.0020286	0.030362
	71921113	3_230_ex10_p1.cnx	Control	1	0.0003923	0.00042761	0.00043655	0.00037928	0.0003061	0.0002203	0.00032402	5.6768e-05	0.00010204	0.00025956	0.00045036	0.00011774	0.00042859	0.0002047	0.00024738	0.00046941	0.00042147	0.00033912	0.0007431	0.00044259	0.00048946	0.0012985	0.0021199	0.0071614	0.00078716	0.0031771	0.00060639	0.00041031	0.00068514	0.00074639	0.00080128	0.0017195	0.00064015	0.0034098	0.00074224	0.0008503	0.0053246	0.00055633	0.0084872	0.0021507	0.0044044	0.00097323	0.004406	0.00096239	0.0024812
	72251113	3_232_ex10_p1.cnx	Control	1	0.00028224	0.000392	0.00014325	0.00040417	0.0004136	0.00016438	0.0001085	3.7277e-05	6.3183e-05	0.00023991	0.0010425	0.0002772	0.00027558	0.00030032	0.00033965	0.0013976	0.00026289	0.00079786	0.00072007	0.00048549	0.0039372	0.0011885	0.003212	0.00092611	0.00093988	0.006919	0.00056735	0.00043049	0.00031175	0.00085444	0.00086334	0.0033665	0.00065582	0.0068907	0.00075912	0.00093646	0.0042434	0.00053593	0.0060842	0.0022663	0.003486	0.001344	0.0029597	0.0028051	0.003108
	91481113	3_239_ex10_p1.cnx	Control	1	6.1547e-05	0.0002971	0.00022585	0.00027031	0.00027269	0.00026912	0.00012822	4.7055e-05	6.4678e-05	0.00010875	0.00036501	8.1668e-05	0.00035528	8.9423e-05	0.00021986	0.00098069	0.00038088	0.00027339	0.00075939	0.00046046	0.00050622	0.0011361	0.0028368	0.0071642	0.00060034	0.0021791	0.00041623	0.00044848	0.00089402	0.00080337	0.0008995	0.0012833	0.00040094	0.0028127	0.00078293	0.00072531	0.0052002	0.00060738	0.0076833	0.0021972	0.0033677	0.00063803	0.0032507	0.001118	0.0016706
	91321113	3_240_ex10_p1.cnx	Control	1	7.6042e-05	0.00022259	0.0002079	0.0002074	0.00019762	0.00018696	0.00018282	6.0488e-05	6.2734e-05	0.00018495	0.00068917	0.00016541	0.0010727	0.0001612	0.00025832	0.00058379	0.00029604	0.00047052	0.00088116	0.00084496	0.00061504	0.0012383	0.0030349	0.0022948	0.0012823	0.011676	0.0010202	0.00057433	0.00027714	0.001285	0.00095669	0.0052422	0.00092431	0.010627	0.0014674	0.0022733	0.012731	0.0041336	0.016295	0.006028	0.01363	0.0023074	0.0058269	0.00099921	0.0023799
	92061113	3_249_ex10_p1.cnx	Control	1	5.2586e-05	0.0012864	0.00021327	0.0012564	0.0012815	0.0001203	0.00017858	5.2838e-05	7.9036e-05	0.00021984	0.0013158	0.00013894	0.00026766	0.00012037	0.00043473	0.0017363	0.00024329	0.00038824	0.0019046	0.00043757	0.0006718	0.0010316	0.0091259	0.00091393	0.00077618	0.014479	0.0007512	0.00052851	0.00041997	0.00094365	0.00075249	0.0067509	0.00077329	0.014033	0.00082801	0.00075035	0.0045862	0.00044687	0.0066721	0.0016889	0.0031431	0.00052231	0.0028516	0.0008978	0.0029197
	91941113	3_251_ex10_p1.cnx	Control	1	0.0001989	0.00032314	0.00065393	0.00026822	0.00027662	0.00055302	0.00077892	6.005e-05	6.7893e-05	0.00022803	0.00048855	0.00012655	0.00042786	0.00018377	0.0003361	0.00075299	0.00042212	0.00028201	0.00062752	0.00049925	0.00058761	0.0013677	0.0022569	0.0050436	0.0010158	0.0023258	0.0003705	0.00053633	0.00062226	0.00078693	0.00079167	0.0013161	0.00043223	0.0026185	0.00075564	0.0007381	0.0036672	0.00052673	0.0056706	0.0017563	0.0029846	0.00061966	0.0026929	0.00075467	0.0014737
	92011113	3_252_ex10_p1.cnx	Control	1	0.00013016	0.00018304	0.000606	0.00020411	0.00018038	0.00076326	0.00090177	6.7007e-05	5.7149e-05	0.00022757	0.00079956	9.2107e-05	0.00032145	0.00018095	0.00033456	0.0006165	0.00037982	0.00029207	0.00066046	0.00037559	0.00077715	0.0020123	0.0011605	0.0022514	0.00079292	0.002555	0.00033912	0.0010997	0.00054208	0.0014546	0.00064542	0.0013945	0.00050856	0.0028174	0.0013392	0.0054663	0.0081776	0.0015703	0.032587	0.010022	0.0035558	0.0029856	0.0027633	0.0022072	0.030358
	92121113	3_253_ex10_p1.cnx	Control	1	0.00011916	0.0001277	0.00020002	0.0001504	0.00014024	0.00028828	0.00019218	3.5677e-05	7.5968e-05	0.00013855	0.0010229	9.8629e-05	0.00042187	0.00010361	0.00047404	0.00058255	0.00036829	0.00086235	0.00061846	0.0037377	0.0007589	0.0014165	0.0061401	0.0009291	0.00060728	0.011476	0.0010638	0.00060282	0.00027337	0.0010513	0.00064811	0.0055967	0.0006835	0.011298	0.0016961	0.0057859	0.010794	0.0007742	0.015049	0.0052926	0.0081595	0.0021443	0.0064943	0.0010969	0.011777
	60021113	3_259_ex10_p1.cnx	Control	1	0.00012902	0.00030484	0.00049146	0.00031324	0.00030867	0.00059092	0.00059722	5.3248e-05	7.4983e-05	0.00016757	0.0008136	0.00011089	0.00038868	0.00013321	0.00025773	0.0010438	0.00024468	0.00033111	0.00073609	0.00040318	0.00079763	0.002067	0.003963	0.0019901	0.00060159	0.0059959	0.00045895	0.00076813	0.00037986	0.0011873	0.00078777	0.0030491	0.00050294	0.0058974	0.00087381	0.0010163	0.0063971	0.00075376	0.0097722	0.0019045	0.0053093	0.00096534	0.0047556	0.0011472	0.0019083
	60031113	3_260_ex10_p1.cnx	Control	1	0.0001423	0.00022263	0.00069194	0.00027956	0.00017819	0.0010528	0.0011914	0.00010479	8.2715e-05	0.00023277	0.001278	0.00013867	0.00088988	0.00031263	0.00039558	0.00077085	0.00048119	0.00033157	0.00068782	0.00047015	0.0011759	0.0025331	0.0016267	0.0044766	0.000608	0.0046013	0.00047613	0.00049071	0.00067175	0.0023048	0.00068026	0.0025056	0.00054083	0.0049381	0.00071276	0.00088318	0.0032265	0.0006006	0.0045341	0.0019231	0.0027606	0.00082306	0.0026927	0.0022524	0.0015077
	60221113	3_261_ex10_p1.cnx	Control	1	0.00011976	0.00031977	0.0013691	0.00036429	0.0003072	0.0022722	0.00069644	7.4382e-05	9.3614e-05	0.00026241	0.0011673	0.00018802	0.00066545	0.00017939	0.00051981	0.0010849	0.00031679	0.0004577	0.0010438	0.00044133	0.0017804	0.0015627	0.0052155	0.0013729	0.0011636	0.010626	0.00055276	0.0008859	0.00035644	0.0010804	0.00096899	0.0049386	0.00067539	0.010484	0.0008906	0.0011537	0.0034033	0.00061218	0.0047514	0.0023757	0.00236	0.00062964	0.0019635	0.001134	0.0016829
	60261113	3_262_ex10_p1.cnx	Control	1	0.00020563	0.00017351	0.00049863	0.00023453	0.00018699	0.000545	0.00022762	5.7164e-05	5.725e-05	0.00019557	0.00057312	9.2031e-05	0.00064849	0.00014364	0.00023721	0.00057213	0.0003957	0.0002894	0.00055539	0.00039434	0.00064345	0.00092743	0.0014838	0.0043911	0.00068911	0.006453	0.00047886	0.00051486	0.00036591	0.0008679	0.00077008	0.0031946	0.00053098	0.0065359	0.0005801	0.00065826	0.0021146	0.00075511	0.0031248	0.0017077	0.0018162	0.00064302	0.0011851	0.00055629	0.0010762
	60471113	3_264_ex10_p1.cnx	Control	1	0.00014587	0.0001773	0.00045316	0.00017924	0.00016088	0.00050685	0.0001426	3.128e-05	6.3597e-05	0.00015729	0.00057467	9.3411e-05	0.00054148	0.00015583	0.00025178	0.00071287	0.00021082	0.00025159	0.00056523	0.00036106	0.00058567	0.002314	0.0026197	0.0056776	0.0007761	0.0069619	0.00079621	0.00070078	0.00062098	0.00041992	0.00082591	0.0034404	0.00071061	0.007132	0.00037892	0.00073474	0.0018428	0.00045237	0.0026408	0.0022214	0.0017034	0.00050915	0.0016109	0.00095543	0.0013219
	60621113	3_266_ex10_p1.cnx	Control	1	0.00016008	0.00041259	0.00070457	0.00037337	0.00034859	0.0008022	0.00031859	8.6933e-05	9.3967e-05	0.00023573	0.0006169	0.00013262	0.00050136	0.000162	0.00029738	0.00090308	0.00058422	0.00037256	0.00095177	0.00050805	0.00090102	0.0012717	0.0023135	0.0053216	0.0008285	0.0047833	0.00047309	0.00044662	0.00047762	0.0010337	0.0010428	0.0024696	0.00054146	0.0050756	0.00066247	0.00087264	0.0035501	0.00058249	0.0054532	0.0019927	0.0034001	0.00076601	0.0026665	0.00071408	0.0015138
	60631113	3_267_ex10_p1.cnx	Control	1	0.00018077	0.0001449	0.00020491	0.00014067	9.225e-05	0.0001478	0.0001753	4.9069e-05	5.8686e-05	0.00013947	0.00048196	8.9343e-05	0.0006089	0.00011427	0.00024123	0.00061107	0.00018581	0.00031839	0.00077247	0.0003315	0.00090165	0.0010826	0.0053414	0.00081868	0.00056141	0.0049237	0.0004587	0.0010734	0.00028658	0.00070804	0.0005802	0.0024531	0.00043625	0.0050458	0.00064388	0.00056891	0.0023074	0.00037909	0.0032282	0.0015595	0.0019259	0.00044332	0.001815	0.0009753	0.0022245
	60711113	3_268_ex10_p1.cnx	Control	1	0.00010691	0.00014083	0.00022988	0.00015567	0.00012389	0.00029972	0.00018332	3.9132e-05	6.0734e-05	0.00020181	0.0013792	0.00019727	0.000508	0.000193	0.00046085	0.00044456	0.0002915	0.00044289	0.0007613	0.00068773	0.00057263	0.0048622	0.002544	0.001478	0.0006795	0.015095	0.0010103	0.00068491	0.00038291	0.00089014	0.00095066	0.0071603	0.00075921	0.014568	0.0010866	0.0014616	0.0052949	0.00097794	0.0068558	0.0025139	0.0040196	0.00076427	0.0029856	0.00087149	0.0052297
	60941113	5_281_ex10_p1.cnx	Control	1	0.00013514	0.0001177	0.00095483	0.00015915	0.00012805	0.0017338	0.00010836	5.5017e-05	7.8927e-05	0.00015763	0.0010943	0.0001771	0.00041628	0.00031547	0.0003912	0.00075221	0.00037085	0.00041168	0.0013048	0.00042851	0.0049531	0.0015912	0.0016463	0.00090881	0.00098475	0.0092549	0.00049859	0.0007238	0.00038423	0.00076693	0.00090838	0.0044861	0.00059127	0.0091552	0.00064963	0.00092875	0.0026225	0.00054593	0.0036461	0.0022275	0.002686	0.00072034	0.0031217	0.00092237	0.0054966
	61041113	5_283_ex10_p1.cnx	Control	1	0.00015658	0.00049104	0.00036662	0.00049365	0.00046838	0.00019309	0.00033106	7.9567e-05	6.4592e-05	0.00022089	0.00031064	7.4175e-05	0.00026906	0.00015136	0.00027365	0.00056743	0.00024256	0.00024133	0.00071333	0.00034087	0.0003206	0.00048235	0.0010287	0.0028191	0.00058239	0.0020353	0.00035686	0.00030115	0.00023961	0.000462	0.00043798	0.0012699	0.00036513	0.0023038	0.00029695	0.00034548	0.0010791	0.00023769	0.0015048	0.0008568	0.0011966	0.00036258	0.0010156	0.00033257	0.00059593
	61291113	5_285_ex10_p1.cnx	Control	1	0.00027992	0.0002883	0.0005901	0.00030881	0.0002478	0.00035013	0.00034277	0.0001204	7.052e-05	0.00025038	0.00062353	0.00011102	0.00043989	0.00022064	0.00027131	0.00067906	0.00034729	0.0004118	0.00061453	0.00078788	0.00084925	0.0010503	0.0019231	0.0048547	0.00070891	0.0074133	0.0005879	0.00050203	0.00034751	0.00091492	0.00083557	0.0037737	0.00058742	0.0073676	0.00092157	0.001212	0.0030873	0.00055506	0.0047109	0.0020304	0.0031956	0.00083224	0.0027929	0.00070424	0.0012957
	61411113	5_286_ex10_p1.cnx	Control	1	0.00031355	0.00037673	0.0010008	0.00035162	0.00031243	0.00031111	0.00053523	0.00012868	8.4291e-05	0.0002947	0.00056756	0.00014451	0.00039495	0.00022089	0.00030114	0.00063954	0.00038756	0.00048357	0.00047516	0.00047071	0.00057719	0.00081971	0.0016633	0.002776	0.00065205	0.0027223	0.0004756	0.0011319	0.00033925	0.0010618	0.00067893	0.0014849	0.00043074	0.0030268	0.00076193	0.00069412	0.0026721	0.0004848	0.0038402	0.0020425	0.0027837	0.00060258	0.00182	0.0006548	0.0012679
	61511113	5_288_ex10_p1.cnx	Control	1	0.00022823	0.00028537	0.00041837	0.00032424	0.00021422	0.00034946	0.00031998	7.7708e-05	7.7842e-05	0.00026066	0.00039807	0.00010569	0.0006153	0.00018752	0.00025854	0.00038549	0.00028459	0.00028346	0.00044194	0.00040945	0.00051062	0.00094542	0.0010534	0.0026448	0.00068591	0.0028958	0.00031819	0.0003702	0.00034119	0.00057417	0.00055053	0.0016524	0.00041415	0.0030212	0.00044515	0.00073323	0.0019634	0.00039648	0.0028497	0.0013284	0.0014473	0.0004018	0.0012039	0.00043967	0.00093472
	61551113	5_289_ex10_p1.cnx	Control	1	0.00027558	0.00038261	0.00063794	0.00027976	0.00025525	0.00040237	0.00034125	0.00010295	6.4693e-05	0.00033278	0.0004853	7.9063e-05	0.00042037	0.00022415	0.0004074	0.00082759	0.0004334	0.00037359	0.00047529	0.00041845	0.00052207	0.00085502	0.0017169	0.003432	0.00083346	0.0035031	0.00035461	0.00053114	0.00036264	0.0010118	0.00079542	0.001942	0.00048258	0.003803	0.00095211	0.001408	0.0032351	0.00073356	0.0042269	0.0016433	0.0022794	0.00065259	0.0018741	0.00068233	0.0013595
	61581113	5_290_ex10_p1.cnx	Control	1	0.00011367	0.00022825	0.0002742	0.00023921	0.00019612	0.00026604	0.00022851	5.8067e-05	7.3463e-05	0.00018292	0.00041865	6.9189e-05	0.00069558	0.0001264	0.00023505	0.00068063	0.00037354	0.00052774	0.00065856	0.00056563	0.00055246	0.00091277	0.002529	0.0040475	0.00081869	0.0043961	0.0029753	0.00080773	0.0003888	0.00096883	0.00085826	0.0022621	0.00050707	0.0043621	0.00072415	0.00092377	0.0061653	0.00073365	0.0094911	0.0019869	0.0046628	0.0009786	0.0038963	0.00084961	0.0019565
	61921113	5_305_ex10_p1.cnx	Control	1	0.0003245	0.0002451	0.00053934	0.00014717	0.00012832	0.00036084	0.00016139	5.5099e-05	6.0601e-05	0.00017956	0.00068377	8.6002e-05	0.00051272	0.00013499	0.00022122	0.00055568	0.00029843	0.00029035	0.0004909	0.00038888	0.00045596	0.0025968	0.0013099	0.0039035	0.00055141	0.009439	0.00038018	0.0005914	0.00057942	0.00065057	0.00072279	0.0044538	0.00056134	0.0091975	0.00066853	0.00067772	0.002418	0.00048024	0.003303	0.0016158	0.0021878	0.00047619	0.0017048	0.00070453	0.0015096
	61971113	5_306_ex10_p1.cnx	Control	1	0.00013226	0.00024558	0.0010796	0.00028122	0.00024303	0.0014997	0.00050797	9.9201e-05	5.6866e-05	0.00032016	0.0021542	0.00025092	0.00034905	0.00019784	0.00032711	0.0010325	0.00032482	0.00029132	0.0006237	0.00032338	0.0011433	0.0011128	0.0021177	0.002895	0.0010795	0.033203	0.00087748	0.0015659	0.00058397	0.0010174	0.00081717	0.015008	0.0012012	0.031447	0.00088267	0.0011682	0.0036265	0.00057856	0.0049792	0.0031506	0.0040715	0.00069171	0.002364	0.00062588	0.0013168
	62111113	5_308_ex10_p1.cnx	Control	1	0.00023489	0.00023859	0.00061268	0.00027854	0.00022354	0.00050087	0.00018328	7.0775e-05	9.0513e-05	0.00021859	0.0010193	9.201e-05	0.00058183	0.00016565	0.00040541	0.00095502	0.00024671	0.00033072	0.00058988	0.00037936	0.00096919	0.0021628	0.0053789	0.0011532	0.0008462	0.01282	0.00064994	0.0009406	0.00034809	0.00075713	0.00082233	0.0060016	0.00078344	0.012424	0.00069742	0.00073474	0.002347	0.00041602	0.0033597	0.0018491	0.0025184	0.00054727	0.0022292	0.00079948	0.0014503
	62311113	5_310_ex10_p1.cnx	Control	1	0.00015712	0.00024395	0.00059199	0.00018505	0.00015944	0.00052833	0.00025469	5.9831e-05	5.2844e-05	0.00025475	0.00075991	0.00011872	0.00021954	0.00012034	0.00021095	0.00038108	0.00019508	0.00021284	0.00054357	0.00029235	0.00046521	0.00053753	0.00072729	0.0013846	0.00052844	0.012782	0.00061119	0.00071447	0.00021547	0.00051872	0.00043383	0.0059218	0.00068832	0.012071	0.00042325	0.00058195	0.0012282	0.00040096	0.0015252	0.0014178	0.0014946	0.00045599	0.00075329	0.00033981	0.00071126
Cases in Second Trimester	70851215	1_21_ex10_p1.cnx	Case	2	0.00010044	0.00025303	0.0013909	0.00026725	0.00021699	0.0024016	0.00051381	5.5468e-05	7.3617e-05	0.00020907	0.0012343	0.00011247	0.00055506	0.00013624	0.00024727	0.00071219	0.0002549	0.00035923	0.00060757	0.00040649	0.0017833	0.0014764	0.0057354	0.0014343	0.00067681	0.014642	0.00084304	0.00087821	0.00029172	0.00073583	0.00084737	0.0069208	0.00075449	0.014281	0.00065636	0.00088595	0.0050065	0.00054423	0.0073493	0.0019201	0.0046192	0.0009624	0.0036261	0.00080649	0.0015129
	70881215	1_22_ex10_p1.cnx	Case	2	0.00031081	0.00038909	0.00057116	0.00038898	0.00028233	0.00060595	0.00042608	8.7818e-05	9.0951e-05	0.00033899	0.00058925	9.1531e-05	0.00071873	0.00025983	0.00029464	0.00074073	0.00048757	0.00040669	0.00055382	0.00051624	0.00065579	0.0013296	0.0026792	0.0043754	0.00064804	0.0049724	0.00057523	0.0011134	0.00048325	0.0010574	0.00093438	0.0025536	0.0005652	0.005092	0.00099087	0.00086213	0.0054999	0.00064394	0.00846	0.0017254	0.0040264	0.00075053	0.0036039	0.00068391	0.0016566
	71181215	1_25_ex10_p1.cnx	Case	2	6.9685e-05	0.00052207	0.00026033	0.00053606	0.00053104	0.0003271	0.00014261	5.2589e-05	7.6123e-05	0.00016232	0.00091419	0.00013277	0.00039533	0.000176	0.00045223	0.0008655	0.00030768	0.00043107	0.0010469	0.00070606	0.00064498	0.0062828	0.0032204	0.0012834	0.0005808	0.0087248	0.00074535	0.00062367	0.00032535	0.0015432	0.00095219	0.0042337	0.00055567	0.0087271	0.001593	0.0011522	0.0066874	0.00063956	0.010436	0.002337	0.0062318	0.00085977	0.0058031	0.0011517	0.0067853
	71281215	1_26_ex10_p1.cnx	Case	2	0.00020869	0.00040228	0.00054379	0.00042577	0.00041139	0.00057994	0.00021854	5.8007e-05	4.6261e-05	0.00025927	0.00048716	0.00013403	0.00079462	0.00017958	0.00031968	0.0014557	0.00032626	0.00034217	0.00063675	0.0004049	0.00066099	0.00083557	0.0023032	0.0035009	0.00057877	0.0020159	0.00055722	0.0011271	0.00033234	0.00084123	0.00066054	0.0012844	0.00040782	0.0021445	0.00063872	0.00094554	0.0028256	0.00073318	0.0043199	0.0021879	0.0033555	0.00089078	0.0021302	0.00071004	0.0016225
	71481215	1_29_ex10_p1.cnx	Case	2	0.00019989	0.00027511	0.00044427	0.00023636	0.0001987	0.00026258	0.0001993	8.7488e-05	6.4429e-05	0.00023239	0.0010841	0.00013658	0.00042643	0.00021611	0.00021819	0.0003569	0.00027436	0.00029849	0.00037986	0.00031469	0.00037613	0.00081029	0.0012198	0.0020794	0.00071524	0.021197	0.00069048	0.00067504	0.00024785	0.00071196	0.00052505	0.009728	0.00085866	0.020117	0.0006328	0.00067553	0.0024653	0.00033061	0.0039316	0.0012325	0.0024849	0.0006295	0.0017744	0.00061789	0.0016364
	71581215	1_30_ex10_p1.cnx	Case	2	0.00010058	0.00034727	0.00031491	0.00032302	0.00031089	0.00049219	0.00017447	4.838e-05	6.769e-05	0.00014363	0.00063668	0.00012424	0.00042538	0.00010295	0.00022448	0.0009921	0.00057232	0.00029227	0.00076103	0.00041843	0.00064334	0.0010744	0.0024215	0.0042836	0.00066026	0.0079922	0.0014611	0.0014417	0.00066085	0.0010571	0.00089739	0.0036338	0.00075081	0.007721	0.0013028	0.0022275	0.0069136	0.0028513	0.008955	0.0070892	0.0070038	0.0010914	0.0036715	0.00085026	0.0020284
	80011213	1_79_ex10_p1.cnx	Case	2	3.27e-05	0.00027349	0.00026002	0.00029433	0.00026361	0.00021891	0.00011015	4.6628e-05	7.9126e-05	0.00019638	0.001226	0.00020491	0.00043928	0.00036199	0.00028419	0.0009577	0.00029944	0.00044899	0.0016575	0.00038982	0.0007459	0.0046868	0.0034657	0.0011485	0.0007447	0.010546	0.00054843	0.00060182	0.00029795	0.0010055	0.0010335	0.0050657	0.00062213	0.010323	0.00097368	0.0010687	0.0065444	0.0006317	0.0099725	0.00226	0.0063627	0.00098559	0.0063659	0.00093234	0.0046725
	80081213	1_82_ex10_p1.cnx	Case	2	7.1565e-05	0.000312	0.00016809	0.00033891	0.00030957	0.0001726	0.00014227	4.3657e-05	5.4412e-05	0.00019107	0.00074092	0.00014251	0.0004957	0.00012847	0.0002229	0.00089262	0.00052289	0.00037778	0.00094921	0.00039585	0.00053402	0.0016909	0.0028259	0.0053424	0.00078784	0.010516	0.00043791	0.00058519	0.0004587	0.0014048	0.00094966	0.0048651	0.0004862	0.010044	0.0011561	0.00093203	0.0057985	0.0007512	0.0090062	0.0021918	0.0049314	0.00089113	0.0039333	0.0010111	0.0016281
	80291213	1_84_ex10_p1.cnx	Case	2	7.1754e-05	0.00065411	0.00027527	0.00064193	0.0006525	0.00018814	0.00017144	4.1683e-05	5.2585e-05	0.00019713	0.00079145	0.0001327	0.00064825	0.00013306	0.00022003	0.0011478	0.00044778	0.00039448	0.0010461	0.0004569	0.00051649	0.00093544	0.0032968	0.0053786	0.00076474	0.010795	0.000429	0.00040742	0.00034415	0.0017402	0.00094349	0.00504	0.00057719	0.01042	0.0013194	0.00069585	0.0050957	0.00049784	0.0080629	0.0015915	0.0044886	0.00081362	0.0039916	0.00067718	0.0013026
	80231213	1_85_ex10_p1.cnx	Case	2	4.6316e-05	0.00019236	0.0014818	0.00021967	0.00020652	0.0026902	0.00038372	5.4195e-05	5.348e-05	0.00017367	0.0009573	0.0001395	0.00041788	0.00012883	0.00031783	0.00072531	0.00024811	0.00034642	0.0007848	0.0003928	0.0019122	0.0012614	0.0020727	0.0028449	0.0010905	0.011919	0.00054448	0.0013521	0.00043563	0.0012806	0.00082725	0.0058221	0.00078527	0.011971	0.0010474	0.0012767	0.0028506	0.00062656	0.0040758	0.0019607	0.0032891	0.00070951	0.0023817	0.0011883	0.0015861
	80261213	1_86_ex10_p1.cnx	Case	2	6.364e-05	0.00035935	0.00014589	0.00031846	0.00030413	0.00013663	0.00010397	4.481e-05	6.0153e-05	0.00011372	0.00047366	8.2455e-05	0.00024705	0.00022409	0.00052552	0.00085272	0.00042567	0.00046854	0.00095151	0.0015553	0.00057771	0.0068786	0.0035333	0.0011132	0.00064022	0.0028855	0.00052907	0.0005831	0.00027026	0.0010236	0.0011056	0.001514	0.00040896	0.0031633	0.0010139	0.00091312	0.0070737	0.00059732	0.011027	0.0022568	0.0053605	0.00085384	0.0053209	0.0014485	0.0076245
	80511213	1_89_ex10_p1.cnx	Case	2	4.3038e-05	6.7491e-05	0.00012794	9.4621e-05	7.4725e-05	0.00015439	8.4248e-05	4.1054e-05	3.3829e-05	0.00011224	0.00040863	0.00013496	0.00043095	0.00027571	0.00030126	0.0004165	0.00041886	0.00046684	0.00097211	0.00036332	0.0011038	0.0050353	0.0013177	0.00073148	0.00053479	0.0027908	0.00090577	0.00049788	0.00027508	0.00060216	0.00085086	0.0014033	0.00056596	0.0025984	0.00064332	0.00078564	0.0020569	0.0003269	0.0030454	0.0019588	0.0013539	0.00053897	0.0016241	0.00085005	0.0058385
	80681213	2_98_ex10_p1.cnx	Case	2	0.00013207	0.00017138	0.00042614	0.00020061	0.00019782	0.00037832	0.00012773	4.0295e-05	3.4911e-05	0.00017829	0.00035482	0.00014179	0.00077785	0.00010623	0.00026801	0.00069364	0.00023519	0.00036899	0.00069867	0.00042606	0.00067146	0.00103	0.0067225	0.0012764	0.00054857	0.00188	0.00050241	0.0011693	0.0004117	0.0010516	0.00092084	0.0011624	0.00044425	0.0025251	0.00091906	0.00071766	0.005501	0.00055632	0.008051	0.0025143	0.0052843	0.0008238	0.0046773	0.0010923	0.0015934
	80811213	2_100_ex10_p1.cnx	Case	2	0.00012859	0.00018027	0.00038664	0.00015317	0.00015314	0.00031436	0.00017048	2.3118e-05	3.4079e-05	0.00018712	0.00053141	8.6458e-05	0.00052578	0.00014033	0.00021393	0.00034623	0.00034068	0.00030719	0.0003515	0.00031607	0.00039356	0.00053151	0.0023764	0.0025101	0.00063358	0.0066799	0.00039387	0.0007203	0.00024846	0.00066446	0.0004978	0.0032359	0.00056029	0.0067309	0.00054067	0.00067908	0.0043233	0.00050595	0.0060699	0.0016375	0.0040149	0.00072994	0.0032776	0.00056834	0.0013197
	81201213	2_101_ex10_p1.cnx	Case	2	6.2772e-05	0.00013929	0.00031294	0.00018778	0.00013766	0.0004209	0.0018085	6.1862e-05	6.78e-05	0.00024427	0.0016477	0.00019648	0.00043015	0.0003387	0.00050144	0.0007829	0.00040671	0.00046123	0.0013616	0.00041618	0.0011271	0.0051061	0.0023542	0.0010145	0.000588	0.0060033	0.00051951	0.00055111	0.00038578	0.0025617	0.0009574	0.0034701	0.00062764	0.0060526	0.00088661	0.0010725	0.004304	0.00057402	0.0058289	0.002024	0.0030769	0.00067758	0.0029907	0.0025531	0.0043475
	80751213	2_102_ex10_p1.cnx	Case	2	7.5805e-05	0.00023899	0.0001388	0.00023057	0.00021424	0.00013028	0.00010553	4.0217e-05	4.7589e-05	0.00011238	0.00047092	9.8722e-05	0.00050795	8.4213e-05	0.00020129	0.00071588	0.00042977	0.00036159	0.00089839	0.00041807	0.00047447	0.0012936	0.0029456	0.0065324	0.00064982	0.0050614	0.00042039	0.00050566	0.00076034	0.0008915	0.00097788	0.0026623	0.00040197	0.0058052	0.00083567	0.00084522	0.0071408	0.00060895	0.010433	0.0020743	0.0053433	0.00069652	0.0048943	0.00099441	0.0015067
	80801213	2_103_ex10_p1.cnx	Case	2	0.00011056	0.00037421	0.00030966	0.00038577	0.00037459	0.00032273	0.00016218	6.7703e-05	8.3935e-05	0.00017187	0.0010461	0.00014007	0.00068237	0.00013756	0.00045858	0.0012011	0.0003083	0.0004777	0.0011158	0.00055772	0.00064311	0.0012648	0.0079044	0.0012976	0.00084369	0.011559	0.0011366	0.00044415	0.00038221	0.00068629	0.0010167	0.0050416	0.00064243	0.010528	0.00054028	0.00077895	0.0026807	0.00044359	0.0038919	0.0021097	0.003055	0.00099566	0.0027181	0.00098585	0.0072392
	81171213	2_108_ex10_p1.cnx	Case	2	1.3274e-05	0.00013739	0.00010051	0.00013938	0.000135	0.00012145	5.977e-05	3.7615e-05	3.7613e-05	0.00018953	0.002699	0.0002205	0.00031786	0.0002652	0.00036748	0.00059702	0.00030095	0.00031595	0.00094403	0.0017081	0.00047506	0.0053688	0.0014035	0.00070975	0.00075709	0.029508	0.00071127	0.00075131	0.00033237	0.00074144	0.00096021	0.013407	0.00090686	0.028335	0.00055851	0.00057893	0.0014946	0.00033268	0.0019827	0.0017271	0.0015604	0.0003519	0.0014951	0.0025625	0.005448
	81401213	2_144_ex10_p1.cnx	Case	2	3.2751e-05	0.00024617	0.00018744	0.00023818	0.00023276	0.00018485	0.0001141	2.2526e-05	5.323e-05	0.00017195	0.00099389	0.00018249	0.00031344	0.00010453	0.00016962	0.00029962	0.00072025	0.00031361	0.00060028	0.00058229	0.00054543	0.0010893	0.0046442	0.0032813	0.00067752	0.018159	0.00052067	0.0006508	0.00033524	0.0022683	0.0010156	0.0085237	0.00060855	0.017622	0.0021422	0.0015831	0.013472	0.0010331	0.022617	0.0033009	0.0086336	0.0014093	0.0082317	0.0014814	0.0055819
	81441213	2_147_ex10_p1.cnx	Case	2	0.00036594	0.00037904	0.0009302	0.00026807	0.00022808	0.00072773	0.002032	0.0002229	0.00014422	0.00057213	0.0014393	0.00022133	0.00059066	0.00036324	0.00052621	0.00044838	0.00050023	0.00049456	0.00075165	0.00045745	0.0011408	0.0020164	0.00082948	0.0028353	0.00058227	0.0019741	0.00057193	0.00056736	0.00045213	0.0023698	0.00063462	0.0012839	0.00054331	0.0019657	0.00055221	0.0008241	0.0015915	0.00053031	0.0019381	0.0013547	0.0013151	0.00077043	0.0013898	0.0021522	0.001157
	81521213	2_149_ex10_p1.cnx	Case	2	5.1923e-05	0.00034832	0.00013447	0.00035146	0.00034649	0.00015455	0.00016047	5.824e-05	6.1113e-05	0.00010966	0.00042758	0.00012517	0.00068981	9.7236e-05	0.00022222	0.00074447	0.0003866	0.0004302	0.00092335	0.00044479	0.0005405	0.001006	0.0029731	0.0052639	0.0007549	0.0032074	0.00049174	0.0004713	0.00045512	0.0013636	0.00084083	0.0017196	0.0004295	0.003691	0.0005823	0.00069694	0.0029884	0.00044136	0.0044687	0.0020966	0.0024057	0.00054442	0.0020319	0.00061408	0.0011385
	81381213	2_150_ex10_p1.cnx	Case	2	4.6492e-05	0.00020045	0.00020985	0.00022625	0.00020925	0.00023222	0.00070884	4.889e-05	5.6892e-05	0.00017269	0.00092615	0.00017192	0.00048174	0.00022656	0.00056015	0.00068212	0.00031415	0.00049015	0.0013217	0.0015661	0.00068871	0.004946	0.0022286	0.00095271	0.00055293	0.0041219	0.00076161	0.00062815	0.00029986	0.0015626	0.00086136	0.0021856	0.00043081	0.0045979	0.00078683	0.00089875	0.0034698	0.00050167	0.0051025	0.0019925	0.0033676	0.00051363	0.0031341	0.0016082	0.00614
	81621213	2_155_ex10_p1.cnx	Case	2	5.9702e-05	0.00013817	0.00019935	0.00014819	0.00013032	0.00029851	0.00010959	5.2869e-05	5.3709e-05	0.00019482	0.0016236	0.00018689	0.00049411	0.00023547	0.00072367	0.00077244	0.00071817	0.00049951	0.00099733	0.0014606	0.00085459	0.0070298	0.0029141	0.0009318	0.00073272	0.017163	0.00064141	0.00075843	0.00030681	0.00097924	0.0009843	0.0083631	0.00082125	0.016617	0.0010777	0.00087673	0.0060893	0.00056716	0.0091298	0.0018736	0.0035861	0.0009376	0.0034958	0.0022028	0.0080218
	81701213	2_160_ex10_p1.cnx	Case	2	8.2364e-05	0.00013699	0.00095667	0.00019029	0.00015486	0.0016046	0.00097091	6.9073e-05	6.7337e-05	0.00026854	0.0010146	0.00013431	0.00068551	0.00027051	0.00053733	0.00070375	0.00047531	0.00060874	0.00076163	0.00049619	0.0014836	0.0021348	0.0015489	0.0041395	0.00069356	0.0029681	0.00058317	0.0020843	0.00070745	0.0012883	0.00084251	0.0020533	0.00060455	0.0033778	0.00084447	0.00099799	0.003365	0.00064204	0.0049252	0.0025552	0.0032706	0.00091435	0.0023662	0.0013411	0.0019739
	81801213	2_162_ex10_p1.cnx	Case	2	7.0172e-05	0.00017385	6.1983e-05	0.00019887	0.00018395	8.8956e-05	8.7512e-05	4.0552e-05	6.91e-05	0.00012065	0.00072578	0.00014391	0.00040169	0.00015649	0.00050233	0.00056609	0.00039652	0.00042931	0.0008504	0.0011724	0.00058534	0.0043915	0.0027671	0.0009966	0.00073485	0.0066344	0.00088706	0.00060785	0.00029847	0.0009395	0.0009416	0.0038669	0.00077126	0.0073501	0.0010226	0.0010423	0.0063459	0.00051498	0.0095891	0.0021828	0.0040723	0.0007604	0.0035578	0.0012627	0.0055541
	81821213	2_168_ex10_p1.cnx	Case	2	9.1951e-05	0.00018611	0.00010873	0.00019051	0.0001869	0.00013136	8.9424e-05	3.1194e-05	4.014e-05	0.00010223	0.0005877	0.00012525	0.0004188	0.00013996	0.00051275	0.00067049	0.00027841	0.00033272	0.00075849	0.00037254	0.00056704	0.0083023	0.0032856	0.00092183	0.00054813	0.0046854	0.00041027	0.0006563	0.00035629	0.0012213	0.00080576	0.0024624	0.00047124	0.005011	0.0011806	0.0016895	0.0077251	0.00069732	0.011341	0.0030802	0.0048789	0.00086706	0.0048254	0.001382	0.010053
	82031213	2_169_ex10_p1.cnx	Case	2	3.1394e-05	0.00011871	0.00016227	0.00011861	0.00011693	0.00022612	5.3605e-05	1.8825e-05	2.3686e-05	7.9038e-05	0.00039349	7.5372e-05	0.00058339	7.9965e-05	0.00013902	0.00029674	0.00020172	0.00016475	0.0003904	0.0003007	0.00035785	0.00096468	0.00084468	0.0042102	0.00040007	0.005749	0.00048685	0.00054441	0.00048599	0.00052775	0.00052975	0.0026521	0.00042837	0.0055042	0.00043072	0.00045631	0.0010157	0.00028233	0.0015282	0.001594	0.0013943	0.00040495	0.0010208	0.00069397	0.00074139
	82021213	2_171_ex10_p1.cnx	Case	2	0.00023449	0.00041234	0.0010227	0.0003699	0.00031868	0.00093207	0.00053759	0.00011635	0.00019689	0.00040706	0.0010783	0.00024045	0.00044663	0.00031894	0.00027691	0.0010582	0.00079444	0.00056841	0.00080882	0.00057952	0.00092963	0.0010255	0.0020981	0.003396	0.00082168	0.011092	0.00058588	0.00047864	0.00050205	0.0012953	0.00086798	0.0060602	0.0013609	0.010967	0.0012146	0.0053979	0.0036012	0.00050155	0.005134	0.006462	0.0035903	0.00073925	0.0027762	0.00080329	0.0012083
	90391213	3_194_ex10_p1.cnx	Case	2	4.4705e-05	0.00019961	0.00065929	0.00020587	0.00019959	0.0012181	0.00026591	3.5361e-05	7.0467e-05	0.00020202	0.00098083	0.00027358	0.00038431	0.00029966	0.00084855	0.00089996	0.00043175	0.0028881	0.00067718	0.00057607	0.005831	0.0014238	0.0020451	0.00086369	0.00092548	0.0065243	0.000516	0.00094042	0.00049048	0.00093546	0.00074279	0.003639	0.00058201	0.0069273	0.0014099	0.0021682	0.0045557	0.0010524	0.0054744	0.0023693	0.0037045	0.00086303	0.0057879	0.0012345	0.0066905
	81941213	3_200_ex10_p1.cnx	Case	2	4.7542e-05	9.6259e-05	0.00024949	0.00010318	8.4022e-05	0.00040912	8.8265e-05	2.8671e-05	3.2369e-05	8.2409e-05	0.0003234	6.0945e-05	0.0004161	8.59e-05	0.00017667	0.00044077	0.00034753	0.00020938	0.00036771	0.00039879	0.0005391	0.00073252	0.0018377	0.0054095	0.00042725	0.0032033	0.00034531	0.00065183	0.00059073	0.00052191	0.0006595	0.0019668	0.00032706	0.003578	0.00079159	0.0012892	0.0048961	0.00056908	0.0076137	0.0022519	0.0033837	0.00092014	0.0029137	0.00090633	0.0025039
	82161213	3_202_ex10_p1.cnx	Case	2	8.7813e-05	0.00046134	0.00021841	0.00048904	0.00047362	0.00032801	0.00013165	4.9512e-05	8.2431e-05	0.00015032	0.00052614	0.0002314	0.00033892	0.00033189	0.00038181	0.0011399	0.00032866	0.00058119	0.0024696	0.00041111	0.0029502	0.0016068	0.0022719	0.00089623	0.00077579	0.0024711	0.00044564	0.00090117	0.00028188	0.00091552	0.001086	0.0013604	0.00046874	0.002653	0.00085196	0.00069035	0.0028199	0.00038649	0.0046864	0.0021103	0.0034248	0.00072401	0.0041493	0.00077666	0.0038183
	82331213	3_209_ex10_p1.cnx	Case	2	5.9787e-05	0.00010055	0.00016888	0.00010589	0.00010791	0.00022909	7.6971e-05	3.1431e-05	3.4822e-05	0.00010585	0.00047053	0.00012249	0.00042508	0.00022031	0.00023148	0.00051843	0.00027027	0.00035698	0.00087601	0.00034268	0.00067688	0.0083372	0.0016185	0.00071189	0.00047022	0.0033544	0.00039037	0.00034236	0.00030883	0.00070028	0.00077916	0.001831	0.00049592	0.0034722	0.0005403	0.00069228	0.0030464	0.00042888	0.0042365	0.0019773	0.0023158	0.00054719	0.0029053	0.0011258	0.0087126
	82571213	3_214_ex10_p1.cnx	Case	2	4.2139e-05	0.00014776	0.00015797	0.00015204	0.00014461	0.00017257	7.3962e-05	2.9861e-05	3.073e-05	0.00010841	0.00055443	0.00012688	0.00058073	0.00011466	0.0003282	0.00054518	0.00024638	0.00036538	0.00094814	0.00037753	0.00045804	0.0012064	0.0067556	0.00080889	0.00058381	0.0052512	0.00075367	0.00061682	0.00034525	0.0010064	0.00080764	0.0031467	0.00087002	0.0057478	0.00057023	0.00083008	0.0014079	0.00029335	0.0023307	0.0019332	0.0023822	0.00043639	0.0021982	0.0013318	0.0063549
	82591213	3_216_ex10_p1.cnx	Case	2	5.1807e-05	0.00012089	0.0003154	0.00013809	0.00013435	0.00021825	0.00012373	5.3134e-05	6.9445e-05	0.00028476	0.002502	0.00019501	0.00034193	0.00018417	0.00048172	0.00042335	0.00033474	0.00046066	0.00063862	0.00062694	0.00060895	0.0078043	0.0016193	0.00098465	0.0008354	0.027705	0.00067797	0.00059404	0.00033519	0.0010098	0.00090993	0.012489	0.00090036	0.0259	0.00087176	0.00077618	0.0025694	0.00040457	0.0037283	0.001851	0.0023897	0.00058057	0.0021146	0.00088636	0.0077533
	82741213	3_219_ex10_p1.cnx	Case	2	4.8061e-05	0.00039862	0.00033947	0.00042788	0.00040866	0.00015841	0.00012271	4.3085e-05	7.4467e-05	0.00019035	0.00090607	0.00015795	0.00042441	0.00016813	0.00061271	0.00084141	0.00035494	0.00044758	0.00093522	0.001142	0.00082326	0.0012733	0.0075764	0.0011675	0.00071295	0.0080262	0.00099546	0.00051887	0.00036389	0.0017562	0.0010807	0.0038838	0.00057832	0.0082334	0.0018085	0.0018774	0.0097662	0.00066966	0.015219	0.0030686	0.0075432	0.0010537	0.0070915	0.0012272	0.0054691
	82761213	3_220_ex10_p1.cnx	Case	2	3.4197e-05	0.00013572	7.0588e-05	0.00015272	0.00013245	9.7329e-05	8.5029e-05	3.9804e-05	5.3526e-05	0.00021987	0.0025959	0.00026512	0.00053984	0.00035929	0.00031432	0.0007052	0.00029139	0.00033983	0.00226	0.00030497	0.00052645	0.0035645	0.0017734	0.000822	0.00082533	0.02658	0.00062058	0.00083555	0.00027626	0.00090688	0.0010228	0.011837	0.00090231	0.02515	0.00088761	0.00072994	0.0028293	0.00047489	0.0039855	0.001514	0.0021592	0.00051782	0.0036178	0.00080283	0.0039431
	82811213	3_221_ex10_p1.cnx	Case	2	0.00016823	0.00020741	0.0011016	0.00020964	0.00016477	0.0014767	0.00053942	9.702e-05	0.00011636	0.00024647	0.0010689	0.00015935	0.0007594	0.00028645	0.00034772	0.00038421	0.00038121	0.00034644	0.000474	0.00055221	0.0012459	0.0012422	0.0013996	0.005242	0.00067296	0.011262	0.00061647	0.00098912	0.00060078	0.00099086	0.0006506	0.0052648	0.00061127	0.010926	0.00070329	0.0011823	0.0035144	0.0008768	0.0059618	0.0026927	0.001956	0.00071993	0.0015392	0.00088647	0.0033152
	82641213	3_224_ex10_p1.cnx	Case	2	9.9036e-05	0.00024602	0.0003021	0.00027322	0.00023771	0.00025505	0.00016447	5.5811e-05	7.1398e-05	0.00015384	0.00050735	0.00013522	0.0004895	0.00012748	0.00039319	0.0011273	0.00024867	0.00044219	0.00071821	0.00040639	0.0022443	0.0012224	0.0058386	0.0010554	0.00064379	0.0040178	0.00042761	0.00089883	0.0003958	0.00086476	0.00096648	0.0021386	0.00039812	0.0043258	0.00079646	0.00076696	0.0041915	0.00044564	0.0063873	0.0020579	0.0041155	0.00073096	0.0037018	0.0010843	0.0027374
	71991213	3_237_ex10_p1.cnx	Case	2	8.0469e-05	0.00022422	0.00016858	0.00035626	0.0002949	0.00015267	0.00013306	4.1941e-05	6.1719e-05	0.00058978	0.00063751	0.00032694	0.00068551	0.00022266	0.00031563	0.0010308	0.00026048	0.00039659	0.00095073	0.00035424	0.00123	0.0010691	0.007646	0.0010701	0.00065338	0.0040823	0.0004591	0.00083082	0.00028907	0.0008381	0.00098991	0.0021141	0.00037003	0.0042168	0.00075042	0.00059343	0.0031947	0.00044457	0.004883	0.0018195	0.0024367	0.00046477	0.0020445	0.00080527	0.0019522
	91441213	3_242_ex10_p1.cnx	Case	2	8.2246e-05	0.00040761	0.00015581	0.00041822	0.00041814	0.00019721	0.00012599	4.3886e-05	6.3203e-05	0.00010812	0.00053639	0.00011388	0.00049812	0.0001416	0.00025624	0.00077412	0.00024168	0.00034437	0.00091458	0.00043692	0.0005213	0.0010269	0.006083	0.00090393	0.00052907	0.0053127	0.00039837	0.0011041	0.00041876	0.00090147	0.00090038	0.0028358	0.0004413	0.0056522	0.00082425	0.00090702	0.0040688	0.00052156	0.006151	0.0019713	0.0030431	0.00056694	0.0027566	0.00099343	0.0015365
	91661213	3_243_ex10_p1.cnx	Case	2	0.00020853	0.00052148	0.00036963	0.00052463	0.00048701	0.00018197	0.00027492	6.4907e-05	5.4895e-05	0.00026684	0.00065873	0.00012115	0.00094827	0.00023483	0.00028229	0.00085353	0.0003326	0.00038066	0.00088913	0.00060259	0.00055386	0.00091963	0.0022335	0.0035535	0.00062778	0.0084075	0.00057055	0.00045375	0.00030717	0.0012221	0.00081836	0.0041221	0.00055579	0.0081409	0.00088107	0.00067922	0.003832	0.0004402	0.0060745	0.0016031	0.0029586	0.00080498	0.0024675	0.00052868	0.0013042
	92091213	3_257_ex10_p1.cnx	Case	2	0.00013855	0.00021915	0.00044953	0.00015146	0.00012993	0.00046475	0.00019483	6.5783e-05	5.8621e-05	0.00013413	0.00056665	0.00010009	0.00066958	0.00014058	0.00020359	0.00040951	0.0003683	0.0002315	0.00040186	0.00035747	0.00053707	0.00092415	0.0016046	0.0049037	0.00064709	0.0071424	0.00052126	0.000501	0.0004335	0.00067079	0.00058631	0.0034471	0.00051243	0.0069039	0.00065041	0.00089932	0.0036105	0.00042251	0.0052296	0.0019645	0.0033257	0.00077564	0.0029749	0.00075399	0.0013684
	91181214	3_258_ex10_p1.cnx	Case	2	8.3142e-05	0.00015312	0.0004171	0.00015371	0.00010764	0.00062799	0.00016045	5.2113e-05	5.3766e-05	0.00011236	0.00039481	5.621e-05	0.00048438	0.00010305	0.00028361	0.0010417	0.00030257	0.00026899	0.00048907	0.00034421	0.00063983	0.0028813	0.0018767	0.0035188	0.00054301	0.0035767	0.00045394	0.0013352	0.00045785	0.00053684	0.00066276	0.0019629	0.00046284	0.0038529	0.00051592	0.00063967	0.0024266	0.0004005	0.0036879	0.0017754	0.0024504	0.00070145	0.0018481	0.00072596	0.00189
	60271215	3_274_ex10_p1.cnx	Case	2	0.00019112	0.00027335	0.00048712	0.00025443	0.00023048	0.00036895	0.00026361	6.7637e-05	8.3917e-05	0.00023706	0.000471	9.7999e-05	0.00039448	0.00017206	0.00027585	0.0006046	0.00039038	0.00026971	0.00056181	0.00044462	0.00052307	0.00083101	0.0017114	0.0034598	0.00077163	0.0043895	0.00040603	0.00043847	0.00032316	0.00066823	0.00076729	0.0022945	0.00041513	0.0044623	0.0005606	0.00060568	0.0032461	0.00075012	0.0050247	0.0014325	0.0031071	0.00095858	0.0025973	0.00062392	0.001077
	60481215	3_276_ex10_p1.cnx	Case	2	8.4795e-05	0.00010873	0.00017583	0.00011813	0.00010548	0.00023406	8.9536e-05	3.2135e-05	5.9021e-05	0.00012757	0.0010461	0.00013464	0.00060042	0.00010405	0.00043749	0.0003895	0.00023436	0.00028066	0.00052428	0.00037343	0.00054407	0.00094946	0.0059512	0.00065194	0.00066703	0.012892	0.0009177	0.0010187	0.00033548	0.00054954	0.00085698	0.0061849	0.00066786	0.012532	0.00060268	0.0010055	0.0026264	0.00044887	0.0038172	0.0020777	0.0023337	0.00056422	0.0015112	0.00086674	0.0037366
	60811215	5_280_ex10_p1.cnx	Case	2	0.00016009	0.0005967	0.00059878	0.00052124	0.00055096	0.00067087	0.00021031	4.4652e-05	3.7131e-05	0.00025364	0.00089209	0.00012273	0.00082914	0.00017617	0.00028651	0.00070274	0.00047071	0.00036257	0.0012307	0.00052652	0.00071895	0.0012267	0.0027581	0.0043509	0.001011	0.013719	0.00064897	0.00062757	0.00052284	0.0013847	0.0010978	0.006512	0.00080754	0.013458	0.0012646	0.0012468	0.0059418	0.00084854	0.0095278	0.0024052	0.0055872	0.00093081	0.0048105	0.00080065	0.0013879
	61011213	5_294_ex10_p1.cnx	Case	2	0.00013724	0.00065245	0.00065548	0.00066926	0.00065753	0.00070761	0.00036556	7.7127e-05	0.00010437	0.00014595	0.00058084	0.0001304	0.00074387	0.00013563	0.00063625	0.0014766	0.00049342	0.00058238	0.0017835	0.00072166	0.0009235	0.0017898	0.0065812	0.0010459	0.0007321	0.0020812	0.0011301	0.00055072	0.00037831	0.00060212	0.0012509	0.0012562	0.00045656	0.002609	0.00045874	0.00076432	0.0019056	0.00044414	0.00248	0.0021439	0.0016684	0.00057263	0.0012271	0.00081268	0.0055455
	61051213	5_296_ex10_p1.cnx	Case	2	8.0792e-05	0.00023044	0.00018853	0.00022949	0.0002179	0.00017979	0.00013742	4.6336e-05	8.4712e-05	0.00013791	0.0011013	0.00011168	0.00040743	0.00011927	0.00025714	0.00081051	0.00023804	0.00031804	0.00071173	0.00034651	0.00060498	0.00098307	0.0053407	0.00087584	0.00063666	0.01392	0.00050076	0.00076661	0.00043101	0.0010238	0.00087482	0.0067006	0.00078783	0.013587	0.0010044	0.00089693	0.0038292	0.0006165	0.0056491	0.0016784	0.0032975	0.0011584	0.002704	0.00088525	0.0016235
	61451213	5_299_ex10_p1.cnx	Case	2	0.00014827	0.00023413	0.00028478	0.00023228	0.00022008	0.0002853	0.00015583	3.5552e-05	5.3484e-05	0.0001482	0.00045776	0.00011018	0.00055273	0.00014573	0.00027313	0.00076512	0.00044254	0.00030095	0.00085931	0.00045705	0.00048065	0.00083987	0.0020114	0.00431	0.00058349	0.0033891	0.00050391	0.0017611	0.00062176	0.00078714	0.00088604	0.0018228	0.00045216	0.0039008	0.00074421	0.00080538	0.0043698	0.00049365	0.0065011	0.0026438	0.0038228	0.00065145	0.0028358	0.00069041	0.0014638
	61661213	5_311_ex10_p1.cnx	Case	2	7.9629e-05	0.00016513	0.00065865	0.00019429	0.00016246	0.00098282	0.0010958	5.0728e-05	5.8144e-05	0.00017883	0.0011036	0.00010849	0.00075288	0.00017139	0.00025728	0.00050862	0.00025382	0.00028113	0.00052895	0.0004059	0.0010594	0.0023675	0.0025395	0.0040986	0.00051864	0.00682	0.00052908	0.00068604	0.00046436	0.0011494	0.00066324	0.0034342	0.00055597	0.0068053	0.00070415	0.00084113	0.0044069	0.00055106	0.0063683	0.0016423	0.0038517	0.00082203	0.003335	0.0011885	0.0013478
	61841213	5_312_ex10_p1.cnx	Case	2	0.00011991	0.00021283	0.0019056	0.0002191	0.00021398	0.0029839	0.00031673	0.00010096	6.9575e-05	0.00037098	0.0022818	0.00026654	0.00067217	0.00020231	0.00027303	0.00059868	0.00050685	0.00037612	0.00052018	0.0010707	0.0019086	0.001235	0.0061924	0.0046039	0.0015475	0.045752	0.00083734	0.00079158	0.00054134	0.0014991	0.00077855	0.020709	0.0013467	0.043178	0.0011506	0.0011508	0.0051196	0.00077024	0.0070678	0.002608	0.0051098	0.00093258	0.0027578	0.00075846	0.0017233
	61991213	5_315_ex10_p1.cnx	Case	2	0.00013874	0.00027655	0.00039802	0.00015516	0.00021587	0.00046088	0.00022611	5.8562e-05	8.4649e-05	0.00016911	0.0012565	0.00013376	0.00063967	0.00016279	0.00031339	0.0007378	0.00036839	0.0004889	0.00048799	0.00054304	0.00081437	0.00095441	0.0018565	0.0029611	0.00093106	0.026469	0.00067411	0.0016124	0.00038556	0.0011478	0.0009793	0.012417	0.00094362	0.025241	0.00063913	0.00094441	0.0029881	0.00065066	0.0039581	0.0018944	0.0018946	0.00062328	0.0015058	0.00069183	0.001257
	62131213	5_317_ex10_p1.cnx	Case	2	0.00014143	0.00023562	0.00043999	0.00023384	0.00022575	0.00050863	0.00018574	6.3039e-05	6.8714e-05	0.00015642	0.0006097	0.00011978	0.00066096	0.0001439	0.00028885	0.000685	0.00031804	0.00039878	0.00061686	0.00044762	0.00071862	0.001152	0.0080778	0.0010289	0.00056891	0.0065062	0.00046114	0.001323	0.00047005	0.0013747	0.0008016	0.0032026	0.0006221	0.0067257	0.0015028	0.0011006	0.0065154	0.00070085	0.0098642	0.0025332	0.0053223	0.0010702	0.0045949	0.000853	0.0017836
Controls in Second Trimester	70021213	1_01_ex10_p1.cnx	Control	2	0.00011581	0.00017137	0.0003257	0.00020706	0.0001619	0.00033807	0.00020211	5.6889e-05	6.9986e-05	0.0002276	0.0011217	0.0001291	0.0005003	0.00013981	0.00018833	0.0006964	0.00027051	0.00029284	0.00076496	0.00041198	0.00050946	0.0021263	0.0032888	0.0039494	0.00079053	0.016884	0.00080369	0.00061959	0.00062475	0.0008864	0.00095072	0.0078903	0.00083082	0.01628	0.00083376	0.00099006	0.0046956	0.00048065	0.0070425	0.0021012	0.0033233	0.0007882	0.0027133	0.00076143	0.0015725
	70361213	1_02_ex10_p1.cnx	Control	2	0.00012645	0.00028522	0.00038179	0.00026729	0.0002357	0.00042277	0.00019882	3.6072e-05	7.475e-05	0.00012278	0.00035923	0.0001076	0.001075	0.00014218	0.00025966	0.00071244	0.00043715	0.00027779	0.00060831	0.00041265	0.00051065	0.0010064	0.0017349	0.0049683	0.00054758	0.0014743	0.00043701	0.00088333	0.00063967	0.00065405	0.00077392	0.0010044	0.00042907	0.0018908	0.0006238	0.00056247	0.0026996	0.00049817	0.0041151	0.0017565	0.0026055	0.00063347	0.0018699	0.00067097	0.0014452
	70461213	1_03_ex10_p1.cnx	Control	2	0.00013794	0.00016121	0.0004522	0.00014798	0.00013396	0.00059088	0.00016045	4.9443e-05	5.6345e-05	0.00014319	0.00057063	0.00011832	0.00081856	0.00011415	0.00026805	0.00052414	0.00024252	0.00031201	0.00045013	0.00045863	0.00082765	0.0010824	0.0019516	0.0064058	0.00062763	0.0068672	0.00088568	0.00052725	0.00052697	0.0010622	0.00087702	0.0034712	0.0007519	0.0067762	0.0010166	0.00108	0.0030763	0.00055887	0.0049396	0.0017712	0.0024535	0.00075703	0.0019645	0.00079246	0.0013849
	70471213	1_04_ex10_p1.cnx	Control	2	0.00013067	0.00027125	0.00091458	0.00031146	0.00016947	0.0012613	0.00045301	9.8322e-05	0.00010633	0.0002885	0.00075687	9.9872e-05	0.00046356	0.00024915	0.00030419	0.0004954	0.00041955	0.00024652	0.00048048	0.0005237	0.001036	0.0009513	0.0031741	0.0039918	0.0006625	0.010543	0.00032464	0.00040645	0.00033092	0.0010231	0.00080263	0.0049369	0.00060795	0.010131	0.00069075	0.00075949	0.003397	0.00056294	0.0046015	0.0013105	0.0024366	0.00056179	0.001898	0.00053575	0.0012056
	70661213	1_05_ex10_p1.cnx	Control	2	6.3638e-05	0.00049221	0.00031212	0.00048064	0.00047416	0.00025528	0.00016078	4.68e-05	6.0846e-05	0.00017999	0.00085473	9.7761e-05	0.00044158	0.00015429	0.0004495	0.0011911	0.00029683	0.00053731	0.0027781	0.00054935	0.00066304	0.004156	0.005654	0.0014816	0.00084069	0.010244	0.0004612	0.00099198	0.00029946	0.0014575	0.0011	0.0049429	0.00055042	0.010096	0.0014062	0.00097588	0.0041842	0.00057461	0.0069745	0.0018963	0.0044056	0.0007019	0.0037407	0.00098939	0.0018317
	70951215	1_23_ex10_p1.cnx	Control	2	0.00016668	0.00012199	0.00020917	0.00014933	0.00015129	0.00030735	0.0001139	4.7898e-05	9.3013e-05	0.00015708	0.0011802	0.00015751	0.00045426	0.00010358	0.0002567	0.00067167	0.00020957	0.00033534	0.00049202	0.00033261	0.00069358	0.0010707	0.0053725	0.00091647	0.00079094	0.016558	0.00063029	0.0009975	0.00033706	0.0013644	0.00097926	0.0079113	0.000809	0.016267	0.0013313	0.0015203	0.0068734	0.00078296	0.010063	0.0022082	0.00419	0.00076203	0.0032979	0.0010061	0.002163
	70981215	1_24_ex10_p1.cnx	Control	2	0.00013222	0.00027262	0.00026124	0.00027089	0.00022747	0.00017146	0.00024877	7.2704e-05	5.1984e-05	0.00021373	0.00081731	9.5671e-05	0.00048963	0.00014464	0.00018151	0.00098014	0.00044058	0.00023284	0.0005586	0.00040988	0.00037637	0.0011923	0.0018165	0.004233	0.00063592	0.01042	0.00037524	0.0004974	0.00052976	0.00093357	0.00076598	0.0049791	0.00058571	0.010132	0.00079322	0.0006523	0.005561	0.00086249	0.010315	0.0041546	0.0034392	0.00050731	0.0021373	0.00065423	0.0010614
	71451215	1_27_ex10_p1.cnx	Control	2	0.00010072	0.00059935	0.00035665	0.00060778	0.00057771	0.00033484	0.00021907	1.8966e-05	5.4749e-05	0.00021375	0.00059168	8.5763e-05	0.0004411	0.00018137	0.00021126	0.00086051	0.00038262	0.0002373	0.00086682	0.00040224	0.00050391	0.0011087	0.002301	0.0041289	0.00061254	0.0066094	0.00035281	0.00054713	0.00050943	0.000838	0.00072867	0.0031788	0.00045728	0.0064401	0.00073908	0.00077631	0.0042708	0.00048478	0.0064532	0.0015947	0.0034878	0.00076373	0.002837	0.00067506	0.0013839
	71461215	1_28_ex10_p1.cnx	Control	2	0.00017902	0.00018471	0.00046923	0.00021654	0.00019913	0.00025315	0.00030446	5.3246e-05	6.7971e-05	0.0002091	0.00057921	9.7947e-05	0.00046357	0.00015143	0.00027065	0.0004861	0.00045805	0.00031181	0.00055805	0.00045153	0.00061597	0.0016637	0.0011554	0.0040891	0.00066991	0.0059604	0.00037068	0.00059986	0.00050675	0.00070446	0.00086385	0.0029061	0.00051605	0.0058688	0.00061491	0.00052934	0.0020842	0.00079785	0.0030309	0.0014045	0.0020232	0.00043501	0.0016703	0.00054979	0.0010612
	80021213	1_80_ex10_p1.cnx	Control	2	7.9791e-05	0.00020572	0.00012392	0.00023467	0.00018582	0.00013738	0.00014175	3.8198e-05	8.435e-05	0.00014429	0.00050948	8.6574e-05	0.0007065	0.00010586	0.00018993	0.00069531	0.00038055	0.00031227	0.00069944	0.00037994	0.00041683	0.0020541	0.0023461	0.0057612	0.0007828	0.0057278	0.00038642	0.00037766	0.00060213	0.00090227	0.00091231	0.0027462	0.00037406	0.0056772	0.00087696	0.00066146	0.0045751	0.00044459	0.0070246	0.0016201	0.0039931	0.00068331	0.0036274	0.0005999	0.0012315
	80031213	1_81_ex10_p1.cnx	Control	2	0.0001126	0.00025822	0.00050339	0.00024555	0.00022564	0.00055201	0.00021251	6.6035e-05	5.7244e-05	0.00018341	0.00065602	0.00013121	0.00038196	0.0001204	0.00026444	0.00080244	0.00034195	0.00028885	0.00056119	0.00038987	0.00064359	0.001253	0.0016153	0.0021685	0.00070895	0.0089223	0.00051702	0.0011511	0.00055451	0.00065454	0.00088244	0.0042002	0.00050173	0.0085603	0.00063343	0.00058949	0.0029456	0.00057723	0.0045842	0.0021316	0.0030486	0.00059113	0.0016242	0.00050238	0.001157
	80181213	1_83_ex10_p1.cnx	Control	2	3.7736e-05	0.00016803	0.00030056	0.00018393	0.0001588	0.00042776	0.0001265	4.9481e-05	4.565e-05	0.00010225	0.00044329	0.00013272	0.00073031	0.00010274	0.00023892	0.00059742	0.00031395	0.00048477	0.00094562	0.0003868	0.0007729	0.0010296	0.001936	0.005154	0.00089896	0.0043233	0.00055743	0.0012081	0.00067874	0.0016864	0.0010459	0.002161	0.00050908	0.0050659	0.0010496	0.00075537	0.004334	0.00060381	0.0066247	0.0030357	0.0040188	0.00063622	0.0031056	0.0011638	0.0026781
	80431213	1_87_ex10_p1.cnx	Control	2	5.2529e-05	0.00017898	0.00041693	0.00020499	0.00019106	0.00065675	0.0011661	5.5695e-05	8.2304e-05	0.00027812	0.0013411	0.00028187	0.00049927	0.00032828	0.00095782	0.00062027	0.00046525	0.00052981	0.00077772	0.0012963	0.0011677	0.0057932	0.0022037	0.0010804	0.00060859	0.0063044	0.00094511	0.00088313	0.0051459	0.0032657	0.00102	0.0036083	0.00074257	0.0067469	0.0013668	0.0014524	0.010778	0.00099959	0.0072458	0.0029588	0.0050003	0.00082355	0.0036209	0.0032431	0.0059934
	80401213	1_88_ex10_p1.cnx	Control	2	8.9797e-05	0.00011223	0.00018849	0.00012631	0.00013706	0.00014674	0.00011003	3.8502e-05	5.1575e-05	0.00011551	0.00062962	9.0286e-05	0.00036416	9.8623e-05	0.00048615	0.0009489	0.00024274	0.00079688	0.00058873	0.00050255	0.0066124	0.0013591	0.0068243	0.00099103	0.00069495	0.007711	0.00044212	0.00090803	0.00035332	0.00077303	0.00073941	0.0035832	0.00058659	0.0076388	0.00073438	0.000786	0.0030075	0.00047317	0.0053698	0.0019531	0.0026794	0.00066801	0.0025369	0.001103	0.005326
	80471213	1_90_ex10_p1.cnx	Control	2	6.4536e-05	0.00011568	0.00025241	0.00016995	0.00011798	0.00029865	0.00034409	4.4832e-05	4.8531e-05	0.00026928	0.00054666	0.00012399	0.00059338	0.00015438	0.00029259	0.00042699	0.00022992	0.00062712	0.00051692	0.00028749	0.00064238	0.00099288	0.0031405	0.0024345	0.0031889	0.0055649	0.00041946	0.00047956	0.0003213	0.0021272	0.00083833	0.0031273	0.00072336	0.0061382	0.0015734	0.0067467	0.0095469	0.0012067	0.020869	0.010129	0.0059039	0.0033567	0.003614	0.0015644	0.015317
	80551213	2_91_ex10_p1.cnx	Control	2	0.00010371	0.00025915	0.0001731	0.00022641	0.00022923	0.00012376	0.00011561	4.093e-05	4.9799e-05	0.00015602	0.00048026	0.00010205	0.00063491	0.00011269	0.00023795	0.00099366	0.00029703	0.00032657	0.00067482	0.0004585	0.00041272	0.0021657	0.0021425	0.0074508	0.00067314	0.0047911	0.00057196	0.001376	0.0008503	0.00056754	0.00069531	0.0024452	0.00049086	0.0052772	0.00049118	0.00057156	0.0030431	0.0006768	0.0042882	0.0022982	0.0031925	0.00069873	0.0023603	0.0011224	0.0015215
	80731213	2_92_ex10_p1.cnx	Control	2	0.00017273	0.00013916	0.00035715	0.00018408	0.00014207	0.00026206	0.00019928	4.8704e-05	6.5746e-05	0.00020229	0.00037653	7.7303e-05	0.00046885	0.00015042	0.0002278	0.00045993	0.00025483	0.00026658	0.00041216	0.00056602	0.00070631	0.00086598	0.0016368	0.0057366	0.00046381	0.002616	0.00032094	0.00037991	0.00036706	0.00069359	0.00055717	0.0016062	0.00031098	0.0028794	0.0003567	0.00047894	0.0022738	0.00040504	0.0028565	0.0016133	0.0015132	0.00057972	0.0015077	0.00072051	0.00094634
	80591213	2_93_ex10_p1.cnx	Control	2	0.0001984	0.00048484	0.00052032	0.00046854	0.00039751	0.00014101	0.00034477	9.4771e-05	0.00011789	0.00026341	0.00044297	0.0001426	0.00081275	0.00024334	0.00031359	0.00057204	0.00052966	0.00047713	0.0010334	0.00048775	0.00053946	0.0010071	0.0024119	0.0045115	0.00063819	0.0010724	0.00040774	0.00048873	0.00051283	0.00087858	0.0010183	0.0010815	0.00033879	0.0018942	0.0006085	0.00055279	0.0029094	0.00042201	0.004562	0.0020446	0.00174	0.00068017	0.001412	0.00083154	0.0017577
	80701213	2_94_ex10_p1.cnx	Control	2	6.1112e-05	0.00029923	0.00017882	0.00027213	0.00028791	0.00015723	0.00018799	4.1509e-05	6.908e-05	0.00010321	0.00035938	8.5038e-05	0.00072633	0.00010563	0.00027361	0.00083922	0.00048492	0.0002903	0.00093353	0.00051027	0.000649	0.0011593	0.0031346	0.0064356	0.00068005	0.001719	0.00043528	0.00055134	0.00063808	0.001848	0.00097251	0.001437	0.00053396	0.0024522	0.00116	0.0010958	0.0056098	0.00078058	0.0078613	0.0023398	0.0046667	0.00074568	0.0044772	0.0012112	0.0013955
	80561213	2_95_ex10_p1.cnx	Control	2	8.708e-05	0.00022045	0.00016445	0.00022405	0.00020481	0.00015803	0.00010227	3.6178e-05	5.5852e-05	0.00013611	0.00040381	0.00012774	0.00059507	0.00033688	0.00038025	0.0010441	0.00032655	0.00045887	0.0035201	0.00041331	0.00086371	0.0053984	0.0018191	0.00069968	0.00049446	0.0022095	0.00030463	0.00033595	0.000329	0.00072115	0.00083879	0.0011485	0.00034304	0.0021022	0.00061414	0.0010868	0.0026939	0.00048202	0.0037356	0.0018822	0.0026337	0.00063727	0.0056341	0.00096744	0.0059333
	80761213	2_96_ex10_p1.cnx	Control	2	4.7152e-05	0.00027852	8.7154e-05	0.00043785	0.00035619	0.00010887	0.00012996	3.1307e-05	6.8099e-05	0.00077609	0.0010798	0.0005546	0.00064369	0.0004473	0.00039876	0.00058425	0.00073194	0.00059876	0.00081032	0.0012289	0.0067747	0.0015862	0.0045776	0.0014768	0.00095094	0.006098	0.00075899	0.00054101	0.00036555	0.0016975	0.0013207	0.0033257	0.00079616	0.0066015	0.0017753	0.0018431	0.010957	0.00082315	0.01584	0.0030662	0.0081998	0.0012037	0.0078976	0.0049316	0.005733
	80631213	2_97_ex10_p1.cnx	Control	2	8.8921e-05	0.00033369	0.00091861	0.00030368	0.00026817	0.0010477	0.00044846	6.4859e-05	9.3743e-05	0.00027374	0.0008529	0.00013103	0.00071356	0.0002199	0.00032722	0.00056268	0.00027483	0.00058029	0.00091702	0.00031736	0.001038	0.0012452	0.00152	0.0017651	0.0037099	0.0087616	0.00046853	0.00043824	0.00035927	0.0016999	0.00094906	0.0042796	0.00056333	0.0082805	0.0008844	0.00099346	0.0033379	0.00050632	0.0048852	0.0017531	0.0026531	0.00070867	0.0022206	0.0011932	0.0012864
	80871213	2_99_ex10_p1.cnx	Control	2	3.643e-05	0.00025053	0.00023144	0.00027064	0.00025289	0.00021152	0.00012237	3.9263e-05	7.5621e-05	0.0001755	0.00086212	0.00018032	0.00030442	0.00029915	0.00061129	0.00072539	0.0003989	0.00061076	0.0013469	0.0011117	0.00064983	0.0048423	0.0024792	0.0010477	0.00067153	0.0059885	0.00099747	0.00051874	0.00024361	0.001013	0.0015311	0.0029531	0.00049189	0.0059944	0.0010809	0.0015768	0.0049177	0.00054135	0.0077951	0.0024183	0.0051012	0.00072395	0.0044279	0.0014788	0.0054504
	80931213	2_104_ex10_p1.cnx	Control	2	0.00023131	0.00032583	0.00073937	0.00029622	0.00023676	0.00072608	0.00029998	8.7538e-05	9.9057e-05	0.00017832	0.0005551	0.00012383	0.0005182	0.00016464	0.00028123	0.00084998	0.00059852	0.00045106	0.00056746	0.00080663	0.00095161	0.00095191	0.0067607	0.0044156	0.00066052	0.0058682	0.00038184	0.00073754	0.00037124	0.0010091	0.00077535	0.0029686	0.0004891	0.0059238	0.00051942	0.00077594	0.0021746	0.0004322	0.002944	0.0018371	0.0018934	0.00058516	0.0013843	0.00070106	0.0013429
	80721213	2_105_ex10_p1.cnx	Control	2	3.4721e-05	0.00023034	0.00032075	0.00028084	0.00025196	0.00039788	0.00015437	5.2456e-05	7.5829e-05	0.00044844	0.0061989	0.00041522	0.00038726	0.00040605	0.00029732	0.00064151	0.00041837	0.00040705	0.0010054	0.00040751	0.0045652	0.0011935	0.0022394	0.0011771	0.0015642	0.060193	0.0010833	0.0008744	0.00044148	0.0012317	0.0012008	0.027665	0.001505	0.057833	0.0009427	0.00084228	0.0035057	0.00050725	0.0047586	0.0024059	0.0032387	0.00052956	0.0030691	0.00084646	0.0049146
	81041213	2_106_ex10_p1.cnx	Control	2	0.00013996	0.0002047	0.00028532	0.00024493	0.00020272	0.00012709	0.00019481	6.6211e-05	5.7289e-05	0.00019981	0.00062516	0.00011116	0.0006015	0.00014768	0.00025139	0.00052928	0.00040649	0.00031987	0.00050411	0.00044768	0.00052028	0.00091257	0.0021236	0.0041349	0.00061783	0.0080412	0.00064174	0.0016083	0.00041054	0.0018715	0.00083922	0.0039391	0.00073163	0.008012	0.0010612	0.00089486	0.0053275	0.00055901	0.0079745	0.0026291	0.0042161	0.00059537	0.0033317	0.0012143	0.0014074
	80831213	2_107_ex10_p1.cnx	Control	2	5.095e-05	0.000108	9.2392e-05	0.00011921	0.00012259	0.00010503	4.3919e-05	2.0987e-05	2.4405e-05	6.4274e-05	0.00027791	8.8413e-05	0.00048459	0.0002085	0.00022353	0.00051329	0.00018122	0.00023532	0.00064922	0.00026761	0.00096144	0.0035938	0.0013806	0.00052111	0.00053194	0.0014033	0.00045398	0.00040417	0.00019554	0.00077257	0.00066647	0.0011039	0.00067741	0.0016463	0.00073372	0.00077351	0.0023927	0.00038393	0.0034607	0.0011385	0.0016675	0.00043045	0.0016331	0.00059571	0.0046893
	81071213	2_109_ex10_p1.cnx	Control	2	0.00010226	0.00012612	0.00069427	0.00013743	0.00011135	0.00088833	0.00017484	6.0263e-05	7.3444e-05	0.00017213	0.00025388	0.00010992	0.00070702	0.00013985	0.00020651	0.00049069	0.00037247	0.00055532	0.00075217	0.00040546	0.00086528	0.00098557	0.001978	0.0073423	0.00090471	0.0024488	0.00031197	0.00033103	0.00064217	0.0010512	0.00085232	0.0013961	0.00030921	0.0031406	0.00050772	0.00058192	0.0023896	0.00039336	0.0035329	0.0020217	0.0023503	0.00046132	0.0022733	0.00091046	0.0010028
	80951213	2_139_ex10_p1.cnx	Control	2	3.9996e-05	0.00028883	0.00023647	0.00030241	0.00028153	0.00017345	0.00011516	4.3201e-05	4.4975e-05	0.00018184	0.0014092	0.00011389	0.00048355	0.00013443	0.0001899	0.00052704	0.00038957	0.0002774	0.00077264	0.00046895	0.00047172	0.0025231	0.0013525	0.0061734	0.00087526	0.02539	0.00057937	0.00040202	0.00077262	0.00073359	0.000914	0.011631	0.00089066	0.024296	0.00056338	0.0005549	0.001807	0.00032953	0.0024989	0.0017811	0.0020206	0.00049885	0.0016842	0.00078348	0.0010319
	81261213	2_140_ex10_p1.cnx	Control	2	0.00022538	0.00087611	0.00068498	0.00077716	0.00078544	0.00076122	0.0003782	9.6024e-05	7.5101e-05	0.00017789	0.00069367	0.00014661	0.00059803	0.00022696	0.00031707	0.001496	0.00044019	0.00029794	0.0010317	0.00082009	0.00081359	0.0028026	0.0025804	0.0043851	0.00077591	0.0062243	0.00045306	0.00081726	0.00050814	0.00080748	0.00069827	0.0030879	0.00053167	0.0061986	0.00070552	0.00089015	0.0030382	0.00042114	0.0046847	0.001716	0.0023659	0.00058245	0.0020858	0.00067705	0.0014208
	81061213	2_141_ex10_p1.cnx	Control	2	8.953e-05	0.0003548	0.00058883	0.00037392	0.00034183	0.00029321	0.00032388	6.3178e-05	0.00010542	0.00030172	0.00071638	0.00015683	0.0010383	0.00031011	0.0003231	0.00056664	0.00063922	0.00051104	0.00099817	0.0004993	0.00061938	0.0016912	0.0016298	0.0060473	0.00064561	0.0030193	0.00043301	0.00043269	0.00070859	0.0011132	0.0010412	0.0016165	0.00041394	0.0033388	0.00085515	0.00087544	0.0023463	0.00042132	0.0040825	0.0021127	0.0026457	0.00059707	0.0019831	0.00069668	0.0013272
	81221213	2_142_ex10_p1.cnx	Control	2	6.1105e-05	0.00018495	0.00016955	0.00019008	0.00018926	0.00014402	8.8204e-05	4.2735e-05	4.5202e-05	0.00010755	0.00060979	0.00011863	0.00030933	0.00031278	0.00046366	0.00054113	0.00050189	0.00048151	0.00080855	0.0040088	0.00054323	0.0050863	0.0030326	0.00094635	0.000536	0.0051491	0.0009697	0.00035641	0.0002702	0.0010066	0.00091216	0.0026638	0.00052356	0.0054805	0.0010011	0.00092886	0.0070509	0.00059179	0.01047	0.0019803	0.0052834	0.00065388	0.0051682	0.0019288	0.0083144
	81281213	2_143_ex10_p1.cnx	Control	2	0.00012271	0.00022808	0.00048246	0.00021445	0.00018038	0.0006066	0.0005513	5.9563e-05	7.652e-05	0.00024669	0.0014676	0.0001274	0.00046986	0.00014169	0.00024024	0.0006713	0.00023013	0.00021414	0.00056581	0.00038855	0.00065871	0.0024219	0.001712	0.0052687	0.00081174	0.021191	0.00056543	0.00047256	0.00066639	0.00092808	0.00062031	0.0095239	0.00082631	0.019771	0.00071518	0.00063749	0.0024651	0.00041368	0.0033764	0.0014409	0.0024804	0.00049602	0.0021508	0.00079528	0.0011663
	81311213	2_145_ex10_p1.cnx	Control	2	6.3286e-05	0.00013896	0.00027778	0.00014205	0.00011859	0.00030648	0.00013138	5.0543e-05	5.4262e-05	0.00015299	0.00018454	0.00012097	0.0010497	0.00011079	0.00022538	0.00047643	0.00032606	0.00051873	0.00084647	0.00037239	0.00064608	0.0010212	0.0028048	0.0062585	0.00073362	0.0012643	0.00044227	0.00024529	0.00029826	0.0019685	0.00078396	0.00078483	0.00028494	0.0017807	0.0012251	0.00085068	0.0049305	0.00060315	0.0079282	0.0019582	0.0053237	0.00077226	0.0048161	0.00076565	0.0013469
	81391213	2_146_ex10_p1.cnx	Control	2	6.8527e-05	0.00029518	0.00012412	0.00028249	0.00028346	0.00015542	0.00066299	3.8874e-05	7.5772e-05	0.00011331	0.0010026	9.6863e-05	0.0004301	7.7043e-05	0.00046967	0.00083117	0.00032059	0.0003365	0.00093202	0.0012255	0.00054417	0.0017105	0.006352	0.0009289	0.00056057	0.003217	0.00094547	0.00065775	0.00030064	0.0012691	0.00086449	0.0017812	0.00058033	0.0037466	0.001375	0.0011022	0.0097854	0.00075651	0.014632	0.0024353	0.0077169	0.0011862	0.0073821	0.00094166	0.0035872
	81251213	2_148_ex10_p1.cnx	Control	2	7.5348e-05	0.00031846	0.00019332	0.00032418	0.00032613	0.00015061	0.00014928	5.3595e-05	5.1715e-05	0.00029418	0.0030102	0.00021149	0.00061555	0.00016425	0.00022569	0.00061605	0.00025396	0.0003447	0.00085972	0.00048465	0.0004265	0.0011684	0.0044484	0.0012453	0.0012344	0.050145	0.00087888	0.0010589	0.00037201	0.0011633	0.0012155	0.022792	0.0013022	0.047657	0.00096753	0.00089504	0.0034549	0.00046297	0.0051466	0.0018765	0.0032836	0.00051303	0.0028958	0.00074303	0.0010968
	81511213	2_151_ex10_p1.cnx	Control	2	6.1933e-05	0.00027447	0.0001732	0.00027038	0.00027158	0.00023244	8.1027e-05	3.2997e-05	3.9391e-05	0.00011068	0.00054244	0.00019688	0.00041824	0.00030528	0.00028471	0.00057918	0.00037511	0.00040773	0.0020381	0.00037569	0.00067038	0.0036978	0.0019559	0.00095023	0.00057928	0.0053865	0.0005045	0.00042491	0.00023126	0.00072499	0.0010228	0.0024791	0.0017414	0.0042994	0.00060208	0.00096663	0.0037905	0.00041703	0.0054258	0.0016458	0.0031269	0.00058627	0.0041041	0.00064663	0.003646
	81591213	2_152_ex10_p1.cnx	Control	2	5.6972e-05	0.00015761	0.00015545	0.00017006	0.00015423	0.00010329	0.00013258	4.3372e-05	4.4166e-05	0.00015187	0.00054659	0.00012815	0.0007503	0.00011454	0.00030504	0.00061692	0.00022521	0.00065353	0.00062831	0.00035204	0.0034659	0.00095981	0.0071911	0.0007421	0.00047404	0.0056328	0.00037255	0.00073475	0.00022979	0.00093244	0.00072852	0.0028987	0.0003906	0.0059192	0.00084249	0.00064715	0.0043995	0.00061654	0.0065557	0.001605	0.0027322	0.00059681	0.0022937	0.00096321	0.0045177
	81721213	2_153_ex10_p1.cnx	Control	2	3.9493e-05	0.00039289	0.00025249	0.00043666	0.00040768	0.00034982	8.8728e-05	4.1038e-05	6.1261e-05	0.00017424	0.0010371	0.0002804	0.00032876	0.00032315	0.00036429	0.00097255	0.00029841	0.00061727	0.0011812	0.00044194	0.0035425	0.0016126	0.0029037	0.0012353	0.0010175	0.0071662	0.00044613	0.00093493	0.00038938	0.0014608	0.0010701	0.0036516	0.00050871	0.0075973	0.0013707	0.0010475	0.0055893	0.00070754	0.0086803	0.0030704	0.0053549	0.00099501	0.0042993	0.0011875	0.0045754
	81661213	2_154_ex10_p1.cnx	Control	2	5.9284e-05	0.00019212	0.00021636	0.00019088	0.00020271	0.00014815	0.00018227	6.5736e-05	7.25e-05	0.00017483	0.00066735	0.00011693	0.00057965	0.00019546	0.00026254	0.0010673	0.00033954	0.00034146	0.0012805	0.00044817	0.00046585	0.0024493	0.002482	0.0050163	0.0006045	0.0044757	0.00050057	0.00046104	0.00076977	0.00084666	0.00096933	0.002416	0.00050763	0.005048	0.00085365	0.00088027	0.0043676	0.00051989	0.0066871	0.0019814	0.0044577	0.0006602	0.0037995	0.00074637	0.0018615
	81681213	2_156_ex10_p1.cnx	Control	2	5.645e-06	0.00022349	3.1643e-05	0.00023343	0.0002424	6.0642e-05	4.7794e-05	1.3959e-05	4.7396e-05	0.00011272	0.00057686	0.00014902	0.00030574	0.0003547	0.00026427	0.00075886	0.00024198	0.00078472	0.00078042	0.00038562	0.0048002	0.0011153	0.0023159	0.0008303	0.00085714	0.0036046	0.00035189	0.00060076	0.0002545	0.0010055	0.00076622	0.0020704	0.00041832	0.0039848	0.0013096	0.002173	0.0054682	0.00067069	0.014015	0.0038932	0.0041624	0.0014023	0.0040712	0.0011744	0.012264
	81561213	2_157_ex10_p1.cnx	Control	2	0.00010053	0.00058222	0.00026147	0.00056916	0.00058178	0.00024759	0.00018841	5.1304e-05	7.1322e-05	0.00014454	0.0007013	0.00016449	0.00069813	0.00013975	0.00061796	0.00097059	0.00035111	0.00060529	0.001311	0.00050176	0.0027664	0.0013703	0.0065764	0.0012196	0.00069218	0.0061081	0.00083374	0.0012702	0.00045984	0.001052	0.0010279	0.0030662	0.00054707	0.006499	0.00085651	0.00073302	0.0040366	0.00048713	0.0060086	0.0023863	0.0042842	0.00076979	0.0037041	0.0014493	0.0046566
	81731213	2_158_ex10_p1.cnx	Control	2	0.00015816	0.00029703	0.00038644	0.00026701	0.00023491	0.00017679	0.00028113	6.9165e-05	6.4585e-05	0.00017408	0.00035073	8.6362e-05	0.00030969	0.00017011	0.00020433	0.00046341	0.00045511	0.00030419	0.00060043	0.00040741	0.00045851	0.00099912	0.0020239	0.0029125	0.00061049	0.0013901	0.00063521	0.00067684	0.00037532	0.00097483	0.0008616	0.00091338	0.00044191	0.0017583	0.00078347	0.0009641	0.0044763	0.0013932	0.0067404	0.0023051	0.0037691	0.00064114	0.0031917	0.00058314	0.0011912
	81961213	2_159_ex10_p1.cnx	Control	2	5.03e-05	0.00062458	0.00019197	0.00061815	0.00062683	0.00030161	0.00015459	3.4884e-05	6.3076e-05	0.00016937	0.0013267	0.00017053	0.00036634	9.9657e-05	0.00054616	0.0013616	0.00027783	0.00040992	0.0010841	0.00049666	0.0011868	0.0012252	0.0080128	0.0011089	0.0011357	0.016132	0.0009767	0.0014047	0.0003783	0.00098503	0.00092626	0.0074835	0.00074197	0.015766	0.00084588	0.0010474	0.0036076	0.0005712	0.0055055	0.0025909	0.0037202	0.0008711	0.0028771	0.0014054	0.0066326
	81811213	2_161_ex10_p1.cnx	Control	2	9.9815e-05	0.00022854	0.00026711	0.00020158	0.0001812	0.00020527	0.00020183	6.458e-05	6.8403e-05	0.00017287	0.00077651	0.00014114	0.00043234	0.00013875	0.0003369	0.00087592	0.00026494	0.00029137	0.00062725	0.00036741	0.00052292	0.00093285	0.0055673	0.00089582	0.000643	0.0085073	0.00054614	0.0016005	0.00030716	0.00096373	0.0008552	0.0041434	0.00057101	0.0085412	0.0010494	0.00094148	0.0057388	0.00061862	0.0086359	0.0028391	0.0052055	0.0010017	0.0039565	0.00081538	0.0015082
	81871213	2_163_ex10_p1.cnx	Control	2	0.00015098	0.00031272	0.0010604	0.00035115	0.00030445	0.0015693	0.0015439	0.00011882	9.38e-05	0.00031441	0.0012685	0.00013265	0.00061091	0.000243	0.000444	0.00099211	0.00040686	0.0004565	0.00075403	0.00051832	0.0014825	0.0021225	0.0033014	0.0045599	0.0006546	0.0030785	0.00080157	0.00055891	0.00055281	0.0016541	0.00098225	0.0018592	0.00059551	0.0035911	0.0011155	0.0012425	0.0061149	0.00069406	0.0093686	0.0022723	0.0056583	0.000976	0.0050251	0.001388	0.0015958
	81841213	2_164_ex10_p1.cnx	Control	2	0.00013923	0.00050361	0.00047205	0.00061121	0.00057977	0.00054034	0.00017631	4.3392e-05	5.1717e-05	0.00079359	0.00073552	0.00036086	0.00039901	0.00020808	0.00023791	0.00057166	0.00044495	0.00026306	0.0007255	0.00045062	0.00063651	0.0012467	0.0022203	0.0023849	0.00087266	0.0087797	0.00038745	0.00034274	0.0002761	0.0010887	0.00075098	0.0043246	0.00052777	0.0087535	0.0016803	0.0020496	0.0049915	0.00089518	0.012094	0.0032488	0.0033274	0.0018108	0.0025227	0.00066706	0.0079971
	82001213	2_165_ex10_p1.cnx	Control	2	0.00016712	0.00015221	0.00049869	0.00020993	0.00018965	0.00022705	0.00023924	8.9069e-05	0.00011841	0.00020849	0.00049885	0.00010742	0.00047488	0.00018246	0.00025345	0.0006606	0.00048688	0.00031211	0.00062839	0.00058768	0.00054228	0.0053711	0.0013579	0.003845	0.00062525	0.002676	0.00037275	0.00039516	0.00064827	0.00087882	0.00081425	0.001493	0.00034914	0.0028007	0.00084601	0.00067104	0.0016613	0.00038604	0.0029515	0.0015097	0.0018791	0.00042568	0.0015021	0.00047994	0.0013672
	81831213	2_166_ex10_p1.cnx	Control	2	2.1241e-05	0.00019421	0.00011583	0.00022247	0.00020817	0.00011546	0.0001012	4.1447e-05	4.3279e-05	0.00018438	0.0012847	0.00024301	0.00042706	0.00040802	0.00039389	0.00055555	0.00034884	0.0016648	0.0020215	0.0004579	0.0063312	0.0016641	0.002164	0.0011131	0.00099911	0.010095	0.00050446	0.00050843	0.00034673	0.0012061	0.001235	0.0050858	0.00054529	0.010451	0.001145	0.0010348	0.0036877	0.00048282	0.0058812	0.0023283	0.0032491	0.00085098	0.003686	0.0012495	0.0069893
	82121213	2_167_ex10_p1.cnx	Control	2	8.3183e-05	0.00024265	0.00018618	0.00022137	0.00022331	0.00016471	0.00010604	4.5201e-05	5.3332e-05	0.0001085	0.00045576	6.0858e-05	0.00046939	8.3169e-05	0.00019678	0.00069989	0.00044493	0.00027078	0.00061909	0.00042329	0.00048106	0.0013673	0.0021723	0.0048417	0.0006138	0.0050282	0.00036536	0.00048296	0.00061665	0.0010211	0.00082159	0.0025735	0.0004717	0.0052693	0.0011528	0.0011136	0.004548	0.00062523	0.010262	0.002333	0.003948	0.00098347	0.0036372	0.00078422	0.0051545
	82081213	2_170_ex10_p1.cnx	Control	2	0.00017497	0.00024275	0.00057551	0.00032073	0.00022795	0.00029261	0.00029585	8.0383e-05	4.5546e-05	0.00028106	0.0011662	0.00012105	0.00058013	0.00022488	0.00024806	0.00053576	0.00035723	0.00041289	0.00070588	0.00045685	0.00050909	0.00081487	0.0029472	0.0037844	0.00080292	0.019955	0.00085596	0.00051766	0.00035003	0.0010241	0.00091505	0.0093903	0.0011071	0.019127	0.00074132	0.00097479	0.0068806	0.00070204	0.010193	0.0019239	0.0055542	0.0010247	0.005001	0.00076235	0.0017161
	90061213	3_192_ex10_p1.cnx	Control	2	7.6141e-05	0.00059114	0.00038603	0.00073686	0.00061768	0.00054061	0.00019259	0.0001039	0.0014156	0.00032458	0.0010093	0.00016257	0.00059605	0.00012304	0.00045753	0.0011944	0.00025985	0.00045548	0.0011279	0.00039006	0.0010439	0.0043763	0.0065139	0.0013288	0.0010584	0.011257	0.0004991	0.00083962	0.00036051	0.0010091	0.0011062	0.0068972	0.00056749	0.011194	0.00092601	0.00078043	0.0036176	0.00050768	0.0053606	0.00227	0.0034951	0.00071274	0.0029399	0.0013716	0.0020434
	90581213	3_193_ex10_p1.cnx	Control	2	8.5155e-05	0.00027859	0.00019191	0.00027538	0.00024968	0.00023443	0.0001405	6.1817e-05	7.5003e-05	0.00015485	0.00065505	0.00014434	0.00043533	0.00012559	0.00053779	0.00078805	0.00029688	0.00044354	0.00066013	0.0005266	0.00048019	0.0018159	0.0074395	0.00087669	0.0006833	0.0058525	0.0012602	0.0010665	0.00042301	0.00074453	0.00088843	0.0029518	0.00049711	0.0060726	0.00095185	0.0011633	0.0037579	0.00047927	0.0061841	0.0023126	0.0026433	0.00066359	0.002289	0.00081599	0.0083134
	90811213	3_195_ex10_p1.cnx	Control	2	8.9406e-05	0.0004883	0.00059427	0.0005124	0.00051302	0.00068289	0.00023024	5.9947e-05	0.0001083	0.00018508	0.0011207	0.00016097	0.0005617	0.00016356	0.00069754	0.0011067	0.00037892	0.00058298	0.0012569	0.0013199	0.00089262	0.0063442	0.0020593	0.00099585	0.00069898	0.010104	0.00095314	0.00068536	0.00028719	0.0006872	0.0011893	0.0049724	0.00050463	0.010192	0.00046564	0.00073586	0.0016265	0.00036227	0.0026979	0.0019235	0.0017404	0.00051923	0.0014274	0.00076976	0.0070219
	82821211	3_198_ex10_p1.cnx	Control	2	0.00011591	0.00018396	0.00035191	0.00021831	0.00017272	0.0004765	0.00014824	4.9724e-05	6.2931e-05	0.00011902	0.00036798	8.7144e-05	0.00052108	0.00012642	0.00029249	0.00088703	0.0002538	0.00040402	0.00064073	0.00040717	0.00091746	0.0009881	0.0075952	0.00082203	0.00054754	0.0018527	0.00043153	0.00077415	0.00054857	0.00058405	0.0008304	0.0012717	0.00046033	0.0023866	0.00047093	0.00058215	0.0016815	0.00040797	0.0023077	0.0018075	0.0013172	0.00039507	0.0012275	0.00096438	0.0016757
	82051213	3_199_ex10_p1.cnx	Control	2	9.7156e-05	0.00031398	0.00081832	0.00031437	0.00031241	0.0013645	0.00028988	4.5729e-05	6.3339e-05	0.0001256	0.00047273	9.9678e-05	0.00055241	0.00012078	0.00023696	0.00095157	0.00039358	0.00027498	0.00063949	0.00038389	0.0010715	0.0010819	0.0018536	0.0037862	0.00053786	0.0023301	0.00033187	0.00036502	0.0005597	0.0007866	0.00075393	0.0012472	0.00032997	0.0025919	0.00065958	0.0013332	0.0024573	0.00053527	0.0049772	0.0020064	0.0018671	0.00073097	0.0015568	0.00092044	0.0033498
	81901213	3_201_ex10_p1.cnx	Control	2	0.00013447	0.00032807	0.00028294	0.00029772	0.00028622	0.00019964	0.00016479	5.7271e-05	6.1781e-05	0.00014986	0.00043022	7.973e-05	0.00063534	0.00014829	0.00025403	0.00055081	0.00062162	0.00040887	0.00073927	0.00049371	0.00057287	0.00093584	0.0030225	0.0042336	0.00066898	0.0031826	0.00041882	0.0010703	0.00047626	0.0010171	0.0010225	0.0017021	0.00034576	0.0035878	0.00053751	0.00048283	0.0015447	0.00037888	0.0024171	0.0017928	0.0017703	0.00042472	0.001643	0.00069032	0.001196
	82221213	3_203_ex10_p1.cnx	Control	2	5.5911e-05	0.00024054	0.00014848	0.00026408	0.0002325	0.00021203	0.00011936	4.024e-05	8.2776e-05	0.00011155	0.00050555	0.00019469	0.00031175	0.00028683	0.00037283	0.00097056	0.00027378	0.00064257	0.00077192	0.00048098	0.0068777	0.0013893	0.0021241	0.00081955	0.00086376	0.0023661	0.0005671	0.00088928	0.0004356	0.00075521	0.0010527	0.0015295	0.0005	0.0030749	0.00060138	0.00071533	0.0030155	0.00050975	0.0041986	0.0024733	0.002488	0.00072752	0.0025643	0.0012982	0.0074426
	82071213	3_204_ex10_p1.cnx	Control	2	0.00018409	0.00030856	0.00040841	0.00029677	0.00027124	0.00044746	0.00021941	6.6392e-05	7.4945e-05	0.00014057	0.00046076	8.9353e-05	0.00061211	0.00017791	0.0003635	0.00057851	0.00029287	0.0004379	0.00087553	0.00052859	0.00094934	0.0015417	0.0054886	0.0014633	0.00075027	0.0031409	0.00062282	0.00091325	0.00027347	0.00089272	0.0010433	0.001691	0.00058102	0.0034473	0.00094973	0.00082765	0.0054504	0.00054193	0.0085238	0.0017624	0.0037779	0.00075004	0.0032242	0.00068675	0.0016145
	82201213	3_205_ex10_p1.cnx	Control	2	0.00017789	0.00021924	0.00039407	0.00023027	0.0001811	0.00018587	0.00026353	6.7637e-05	7.8742e-05	0.00018437	0.00045397	9.9616e-05	0.00040274	0.00020036	0.00031588	0.00052111	0.00041173	0.00025522	0.00067938	0.00041147	0.00043705	0.0022003	0.0014995	0.0047316	0.00061575	0.0022117	0.00034636	0.00075923	0.00079279	0.00077095	0.00085424	0.0012543	0.0003768	0.0028165	0.0017293	0.00090491	0.0029068	0.00044925	0.0042473	0.0021301	0.0030565	0.0010955	0.0027068	0.00077031	0.0013658
	82181213	3_206_ex10_p1.cnx	Control	2	2.5029e-05	0.00019357	0.00020052	0.00021078	0.00020817	0.00014009	7.1844e-05	2.4285e-05	3.0314e-05	0.00014362	0.0013142	0.00017577	0.00047637	9.2607e-05	0.00061626	0.00066315	0.00024725	0.00046339	0.00046995	0.0013926	0.00047785	0.00089093	0.0050172	0.00086789	0.00062426	0.016028	0.00072493	0.0010025	0.00020265	0.0010495	0.0005857	0.0074268	0.00067176	0.015522	0.0011737	0.0016118	0.010287	0.00088408	0.014487	0.001844	0.0061261	0.0012598	0.00576	0.00085337	0.004153
	82351213	3_207_ex10_p1.cnx	Control	2	0.00012142	0.00038818	0.00026972	0.00030047	0.00033453	0.00010671	0.00018861	4.2351e-05	8.7419e-05	0.00014002	0.00045965	7.7876e-05	0.0002563	0.00012918	0.00020336	0.0011678	0.00039235	0.00024285	0.00063554	0.00037559	0.00036171	0.0019213	0.0023641	0.0015873	0.00058408	0.0040443	0.00059285	0.00035072	0.00055383	0.00069273	0.00080991	0.0020597	0.00065076	0.0040904	0.00068637	0.00080595	0.004262	0.00060059	0.0064418	0.0012094	0.0018856	0.0004196	0.0015661	0.00035326	0.0013947
	82511213	3_208_ex10_p1.cnx	Control	2	6.3506e-05	0.00032109	0.0003048	0.0003188	0.00028223	0.00020032	0.00016684	4.9036e-05	4.465e-05	0.00019784	0.0012159	0.00011743	0.0006078	0.00013608	0.00022151	0.00061252	0.00036566	0.00028752	0.00087399	0.00046252	0.00044921	0.00096644	0.0014892	0.0058317	0.00094237	0.021047	0.0005441	0.00064397	0.00070346	0.00080438	0.00083767	0.0096814	0.0010509	0.020432	0.00060745	0.00061455	0.0020204	0.00037451	0.0028438	0.0020125	0.0021164	0.00040175	0.0017269	0.00065819	0.00089542
	82401213	3_210_ex10_p1.cnx	Control	2	6.7552e-05	0.00024546	0.00014333	0.00024512	0.00025863	0.00011376	0.00011765	3.7179e-05	6.6509e-05	0.00013158	0.00051431	0.00010474	0.00068227	9.1677e-05	0.0002329	0.00082831	0.00022854	0.00030048	0.00076578	0.00038777	0.00045755	0.0016843	0.0050748	0.0013619	0.00054888	0.0048983	0.00037515	0.00075374	0.0004203	0.0011548	0.00088864	0.0027011	0.00050764	0.0053334	0.0010915	0.00087498	0.0054047	0.00062763	0.0081298	0.0019367	0.0046526	0.00076493	0.0041473	0.00083184	0.0016089
	82531213	3_211_ex10_p1.cnx	Control	2	0.00016107	0.00023942	0.00037774	0.00021897	0.00024007	0.00018732	0.00019784	6.0277e-05	5.7794e-05	0.00021868	0.00050088	0.00012845	0.00039585	0.00014967	0.00028826	0.0006676	0.00041501	0.00030917	0.00053694	0.00037846	0.00042282	0.0007237	0.0021597	0.0030663	0.00058493	0.0050844	0.00048573	0.00077201	0.0003281	0.0008555	0.00068799	0.0026388	0.00051303	0.0051782	0.00055805	0.0005101	0.0037213	0.00044093	0.0054096	0.0016147	0.0027765	0.00064551	0.0023317	0.00055609	0.0014814
	82371213	3_212_ex10_p1.cnx	Control	2	4.1224e-05	0.00024547	0.00014715	0.00025705	0.00025053	0.00020807	0.00010349	3.5434e-05	6.1764e-05	0.00018091	0.0019062	0.00020379	0.00049019	0.00014102	0.00039003	0.00083682	0.00031203	0.00042991	0.00062833	0.00052952	0.00061072	0.0075971	0.0034388	0.00095515	0.00084007	0.021884	0.00093029	0.00054513	0.00044217	0.0013206	0.0010371	0.01022	0.00083038	0.021452	0.0013952	0.0011679	0.0069994	0.00071572	0.01049	0.0023552	0.0051978	0.00092108	0.004345	0.0011304	0.008412
	82451213	3_213_ex10_p1.cnx	Control	2	0.0002746	0.00055831	0.00089363	0.00052924	0.00041935	0.00021246	0.00069199	8.226e-05	0.00011861	0.00047635	0.0010508	0.00019602	0.00041778	0.00024478	0.0003708	0.00049348	0.00043668	0.00048636	0.00081879	0.00045659	0.00048414	0.00086785	0.0017866	0.0039679	0.00086199	0.011291	0.00047343	0.00044879	0.00034829	0.0012683	0.0008221	0.0054401	0.00074126	0.011111	0.00098062	0.00064812	0.0033945	0.00044255	0.0054901	0.0014903	0.0034291	0.00078277	0.0031271	0.00053955	0.001
	82611213	3_215_ex10_p1.cnx	Control	2	6.5417e-05	0.0001945	0.00019254	0.00023023	0.0002204	0.00019497	0.00021969	7.6887e-05	6.438e-05	0.00093948	0.00434	0.00037612	0.00053851	0.00025414	0.00055384	0.00078464	0.00028873	0.00037856	0.00056631	0.00038663	0.0013556	0.0011375	0.0058131	0.0010901	0.0018376	0.055532	0.0012065	0.0019163	0.00044238	0.0017057	0.0010083	0.025863	0.0015931	0.05346	0.0014309	0.0017281	0.0042196	0.00086665	0.0054438	0.0019365	0.0031088	0.00058111	0.0024821	0.0011509	0.0027855
	82551213	3_217_ex10_p1.cnx	Control	2	0.0002428	0.00058301	0.00045983	0.00058347	0.00053604	0.00036758	0.00029305	6.6417e-05	8.3417e-05	0.00023132	0.00041829	0.0001205	0.00056391	0.00016178	0.00032681	0.0012659	0.0004434	0.00042694	0.0009406	0.00052729	0.00057092	0.0011699	0.0024343	0.0050591	0.00088552	0.0013702	0.00050863	0.0013529	0.00037529	0.00088985	0.00078588	0.00082422	0.00040157	0.0014537	0.00057633	0.00054512	0.0024899	0.00045003	0.0036413	0.0015453	0.0017207	0.00059112	0.0013342	0.00064967	0.0012526
	82781213	3_218_ex10_p1.cnx	Control	2	7.7612e-05	0.00040093	0.00016561	0.00039335	0.00042342	0.00017266	0.00012008	3.3143e-05	4.6502e-05	0.00010901	0.00039035	7.3929e-05	0.00055508	0.00010992	0.00016556	0.0006126	0.00035827	0.00023567	0.00074122	0.00038822	0.00048586	0.00078398	0.0020488	0.0044495	0.00052171	0.0040203	0.00041703	0.00041645	0.00031738	0.0011628	0.00072378	0.0021429	0.00053036	0.00412	0.00078937	0.00059941	0.0034177	0.00043835	0.0052284	0.0014154	0.0024218	0.00045383	0.0021162	0.0006398	0.0012614
	82601213	3_222_ex10_p1.cnx	Control	2	8.2497e-05	0.00037325	0.00019028	0.00035255	0.00035984	0.00015594	0.00016073	4.7697e-05	5.6909e-05	0.00013319	0.00049328	9.6067e-05	0.00052545	0.00015255	0.00042437	0.00060109	0.00028858	0.00042542	0.00086416	0.00045897	0.0010908	0.0011118	0.0061108	0.00085464	0.00051853	0.0039861	0.00094238	0.00039184	0.0003651	0.0011758	0.00095481	0.0021175	0.00069674	0.0044706	0.0011512	0.00078565	0.0049292	0.00056039	0.007764	0.0021212	0.0046555	0.00060829	0.0042017	0.0010376	0.0028699
	82711213	3_223_ex10_p1.cnx	Control	2	4.775e-05	0.00059439	0.00075307	0.00060315	0.00060732	0.00092736	0.00020768	6.1917e-05	8.2905e-05	0.00025359	0.0012931	0.00021862	0.00045828	0.00022217	0.00056781	0.00056707	0.00040976	0.00055868	0.0014779	0.00060747	0.0010307	0.0056256	0.0021484	0.0010417	0.00068732	0.010931	0.00090955	0.00078936	0.00039725	0.0012846	0.0012648	0.0053861	0.00051338	0.011136	0.0011823	0.0011819	0.0041175	0.00054475	0.0066652	0.0024331	0.0030585	0.00059607	0.0021444	0.00090784	0.0057423
	82701213	3_225_ex10_p1.cnx	Control	2	5.3935e-05	0.0003747	0.00023314	0.00037618	0.00037255	0.00017284	0.00014953	5.9796e-05	6.6915e-05	0.00018966	0.0009343	0.00012298	0.00072679	0.00012202	0.00025438	0.00054712	0.00049698	0.00039872	0.0013521	0.0004354	0.00051591	0.0011442	0.0021624	0.0063991	0.0017977	0.017479	0.00050768	0.00056921	0.00041972	0.0012531	0.0011006	0.0082109	0.00069919	0.017625	0.00092785	0.0012118	0.0024865	0.00036764	0.0036858	0.0019564	0.0018087	0.00059727	0.0014025	0.00068072	0.0013506
	82541213	3_226_ex10_p1.cnx	Control	2	3.8926e-05	0.00016005	0.0001324	0.00018334	0.00016119	0.00010642	0.00010695	5.4493e-05	4.6522e-05	0.00014854	0.0008692	0.00016527	0.00051867	0.00022522	0.00042372	0.00055998	0.00032771	0.00052629	0.00095194	0.00056085	0.00061391	0.0042587	0.0019956	0.00091503	0.00066683	0.0071542	0.00039142	0.00044853	0.00027259	0.00076911	0.0011563	0.0033132	0.00044018	0.0068628	0.00069195	0.0014462	0.0033997	0.00038312	0.005524	0.0023091	0.0020904	0.00048109	0.0017639	0.00068326	0.0041964
	71701213	3_233_ex10_p1.cnx	Control	2	7.523e-05	0.00019474	0.00018584	0.00017133	0.00015718	0.00025458	9.7956e-05	3.5016e-05	7.4262e-05	0.00012587	0.00091646	0.00010862	0.00053697	0.00010648	0.00016058	0.00073883	0.00029177	0.00022212	0.00047608	0.00035086	0.0004671	0.0010556	0.003082	0.0063536	0.00065982	0.014248	0.00049829	0.0004919	0.00056971	0.0013474	0.00090933	0.0067142	0.00062803	0.013756	0.0013049	0.00079707	0.0063204	0.00057135	0.0099575	0.0019137	0.0046359	0.00068712	0.0041184	0.00092431	0.0015481
	71771213	3_234_ex10_p1.cnx	Control	2	0.00029543	0.000406	0.00037983	0.00041882	0.0003287	0.00030908	0.00020261	4.2539e-05	0.0001174	0.00025284	0.00043685	0.00010646	0.00043055	0.00018884	0.00039038	0.0011292	0.00049763	0.00033679	0.00068654	0.00050773	0.0005301	0.00232	0.0019363	0.0030751	0.00053904	0.0014145	0.0004562	0.001717	0.00066148	0.00071286	0.00079335	0.00085679	0.00036191	0.0017345	0.00073145	0.00080379	0.0032227	0.0004502	0.0048971	0.0020985	0.0022256	0.0005301	0.0014775	0.0006221	0.001367
	71911213	3_235_ex10_p1.cnx	Control	2	0.00013321	0.00038091	0.00039169	0.00028759	0.00024776	0.00020389	0.00020735	9.611e-05	6.351e-05	0.00016757	0.00075604	9.1418e-05	0.0005148	0.00018387	0.00023629	0.00046209	0.00044875	0.00028873	0.00071293	0.0003844	0.00050715	0.00085358	0.0015052	0.0073053	0.0007673	0.01278	0.00059557	0.0005854	0.00051546	0.00086134	0.00078969	0.0057418	0.00059566	0.01208	0.00059174	0.00077329	0.0021382	0.00040778	0.0033567	0.0023746	0.0022221	0.00042689	0.0020161	0.00081594	0.00092548
	71921213	3_236_ex10_p1.cnx	Control	2	7.4953e-05	0.00019923	0.0005491	0.00023076	0.00018388	0.00020234	0.00012731	4.2951e-05	6.2555e-05	0.00021983	0.0011662	0.00016067	0.00039664	0.0001525	0.00086485	0.00056153	0.00042813	0.00058891	0.00079237	0.0033948	0.00069998	0.0013062	0.0050268	0.0043668	0.0012932	0.022992	0.0014763	0.00077021	0.00031119	0.0011684	0.0010054	0.0064008	0.00068196	0.013213	0.0010164	0.0010429	0.0037128	0.00053083	0.005805	0.0019131	0.0035517	0.0008164	0.0031321	0.0012395	0.007921
	72251213	3_238_ex10_p1.cnx	Control	2	7.8789e-05	0.00060467	0.00029514	0.00057263	0.00058749	0.00034179	0.00031471	3.0199e-05	6.7605e-05	0.00016673	0.0006689	0.00010242	0.00049816	0.00012189	0.00021645	0.0010223	0.00046183	0.00038333	0.0011178	0.00041994	0.00064148	0.0010642	0.0038108	0.0038485	0.00081386	0.0066698	0.00045747	0.00050271	0.00032303	0.0016478	0.00083634	0.0033343	0.00048993	0.0067197	0.00094875	0.00097182	0.0043739	0.00051115	0.0069319	0.0020075	0.0035525	0.00083608	0.0029311	0.0011182	0.0018064
	91321214	3_244_ex10_p1.cnx	Control	2	6.5039e-05	0.00084458	0.00016131	0.00084439	0.00086201	0.00021776	0.0001805	4.552e-05	7.7654e-05	0.00014685	0.0010064	0.00018447	0.00052986	0.000143	0.00053365	0.00072453	0.00029625	0.00047741	0.0013659	0.00070191	0.000726	0.001561	0.0058053	0.0010801	0.00074495	0.011054	0.00092562	0.00058682	0.00025154	0.0015698	0.001081	0.0055593	0.0007571	0.011054	0.0016095	0.0013192	0.0076613	0.00065267	0.01188	0.0021759	0.0068306	0.0011651	0.0060715	0.0010713	0.0037224
	91941214	3_245_ex10_p1.cnx	Control	2	0.00012942	0.00026555	0.00072024	0.00077283	0.0002469	0.00092366	0.00041962	0.0002757	0.0057943	0.0006921	0.0010067	0.00013193	0.0007648	0.00017547	0.00021856	0.00094932	0.00035755	0.00032431	0.00067376	0.00044135	0.0021388	0.015165	0.0022695	0.0052295	0.00081462	0.01197	0.00051638	0.00066996	0.00058408	0.0008811	0.00080339	0.012014	0.00063351	0.011658	0.0007723	0.00078912	0.0025935	0.00047364	0.0039105	0.0017506	0.0026031	0.000773	0.0020622	0.00081502	0.0015758
	90871213	3_246_ex10_p1.cnx	Control	2	0.00011299	0.00030669	0.0005952	0.00031143	0.00030308	0.00082285	0.00028046	8.6417e-05	8.8122e-05	0.00018126	0.00064271	0.00013351	0.0012078	0.00017309	0.00026588	0.00073863	0.00053129	0.00034658	0.00065597	0.00057016	0.00093228	0.0012142	0.0022944	0.0040999	0.00070857	0.0086939	0.0006413	0.0007337	0.00039352	0.0010286	0.00075174	0.0043063	0.00065642	0.0087037	0.00076279	0.0010029	0.004575	0.00055821	0.0063538	0.0017918	0.0028139	0.00089019	0.002284	0.00082253	0.0013927
	91481214	3_247_ex10_p1.cnx	Control	2	5.7454e-05	0.00030287	0.000211	0.00031702	0.00030993	0.00033712	0.00012906	4.4417e-05	8.2428e-05	0.00022499	0.0027492	0.00027195	0.00029296	0.00036845	0.00031327	0.0008477	0.00038833	0.0003935	0.0011563	0.00050846	0.0016131	0.005332	0.0031558	0.0010226	0.00084753	0.024312	0.0006202	0.00088182	0.00041704	0.0012312	0.001003	0.011426	0.00085886	0.023702	0.0010801	0.0011129	0.0064862	0.00063886	0.0092106	0.0024408	0.0052005	0.0010067	0.0052998	0.0013131	0.0063904
	92061215	3_254_ex10_p1.cnx	Control	2	0.00011648	0.00035511	0.00041738	0.00035504	0.00032613	0.00063914	0.0001191	3.999e-05	5.6799e-05	0.00012438	0.00059511	7.8026e-05	0.00014804	0.00011931	0.00017913	0.00072313	0.00041224	0.00033581	0.00093846	0.00045574	0.00072146	0.00097829	0.0024441	0.0079769	0.00066585	0.0081104	0.00055231	0.00047924	0.00069274	0.0011007	0.00091035	0.0039828	0.00054634	0.0083234	0.00096752	0.00072248	0.0042912	0.00056182	0.0067316	0.0022374	0.0034846	0.00077384	0.0028044	0.00099936	0.001545
	92121213	3_255_ex10_p1.cnx	Control	2	9.9931e-05	0.0001543	0.0009398	0.00016352	0.0001661	0.001359	0.00071944	7.8472e-05	9.4155e-05	0.00033327	0.0023583	0.00015256	0.00049004	0.00019498	0.00032555	0.00055269	0.00038807	0.00029135	0.0004172	0.00048648	0.0011156	0.0028877	0.0024418	0.004215	0.0010925	0.040896	0.00077508	0.00060283	0.0004613	0.0015303	0.00067126	0.018718	0.0013716	0.038656	0.0009927	0.00091775	0.0044146	0.00047431	0.0063659	0.0015435	0.0039064	0.00079287	0.0034169	0.00090633	0.0016561
	92011213	3_256_ex10_p1.cnx	Control	2	0.00036447	0.0011335	0.0018763	0.001429	0.0014017	0.0014617	0.0011771	0.00019166	9.2623e-05	0.00095443	0.0008235	0.0009689	0.0001766	0.00045086	0.0012347	0.00086422	0.00070153	0.00083057	0.0016028	0.0014197	0.001449	0.0026203	0.0028413	0.0092986	0.0030931	0.0030038	0.00064137	0.0011229	0.0011703	0.0016189	0.00055697	0.0024276	0.0021828	0.0041382	0.0007627	0.0011765	0.0043356	0.0027114	0.0044152	0.0024898	0.0023262	0.001751	0.0031751	0.0006242	0.0016301
	60021215	3_270_ex10_p1.cnx	Control	2	5.9977e-05	0.00030291	0.00032621	0.0003462	0.00031851	0.00038622	0.00048586	4.659e-05	8.2617e-05	0.00036642	0.00098243	0.00020803	0.00045966	0.00013028	0.00035407	0.00086261	0.00027309	0.00033475	0.00080146	0.00039591	0.0013245	0.0013586	0.0063201	0.001048	0.00063459	0.0085481	0.00051678	0.00076225	0.00036455	0.001245	0.00091784	0.0043221	0.0006645	0.0085818	0.0010253	0.0011282	0.00805	0.000817	0.011803	0.0020728	0.0066877	0.0011281	0.0061161	0.0013478	0.0022197
	60031215	3_271_ex10_p1.cnx	Control	2	0.00012177	0.00019743	0.00015533	0.000174	0.00014052	0.00021327	9.9319e-05	1.4863e-05	4.8617e-05	0.00011572	0.00037165	5.7588e-05	0.00028313	8.6834e-05	0.00032069	0.0006763	0.00019805	0.00083037	0.00046882	0.00034872	0.0035175	0.00083398	0.0051742	0.0010542	0.00050931	0.0034791	0.00043382	0.0013745	0.00027955	0.00042663	0.00051984	0.0017943	0.00037185	0.003539	0.00044424	0.00051103	0.0018706	0.00040713	0.0029836	0.0014504	0.0019278	0.00048908	0.0017394	0.00082905	0.0043672
	60221215	3_272_ex10_p1.cnx	Control	2	0.00016516	0.00027473	0.0011628	0.00036916	0.00027473	0.0017173	0.00084507	0.00011475	7.6052e-05	0.00021776	0.0010255	0.00012836	0.0005738	0.00017181	0.00033055	0.00091414	0.00043591	0.00033144	0.00056869	0.00053742	0.0014162	0.0015317	0.0018902	0.0042155	0.00090401	0.0093091	0.0011631	0.0010716	0.00045479	0.00094175	0.00073741	0.004268	0.00084237	0.0087101	0.00053481	0.00090613	0.0021245	0.00053586	0.0029191	0.0020906	0.0015975	0.00058752	0.0014663	0.001019	0.0012747
	60261215	3_273_ex10_p1.cnx	Control	2	0.00018718	0.00024771	0.00063895	0.00021393	0.00013392	0.00060407	0.00039034	7.8164e-05	4.3569e-05	0.00017563	0.0004012	9.0183e-05	0.00035532	0.00018765	0.00022715	0.00031751	0.0002335	0.00029163	0.00032386	0.00034221	0.0005653	0.00062132	0.00093242	0.0019792	0.00043689	0.0023637	0.00032827	0.00027525	0.0002045	0.00061344	0.00048325	0.0013838	0.00036972	0.0024682	0.00032194	0.00043569	0.0010683	0.00050427	0.0015996	0.00093992	0.0010345	0.00043288	0.00073726	0.00044647	0.00074074
	60471215	3_275_ex10_p1.cnx	Control	2	6.6884e-05	0.0001342	0.00027516	0.00013242	0.00013206	0.00036479	9.3807e-05	2.9846e-05	4.5848e-05	0.00015086	0.00049333	7.9297e-05	0.00047192	0.00010173	0.00015623	0.00051034	0.00030688	0.00038941	0.00052341	0.00031152	0.00047922	0.0008493	0.0018705	0.0054513	0.00055052	0.0080792	0.00044581	0.00071194	0.00038938	0.00063107	0.00061776	0.0038079	0.00044371	0.007857	0.00049158	0.00067047	0.002168	0.00060116	0.00329	0.0018027	0.0026639	0.00070679	0.0019366	0.00075801	0.0011595
	60621215	3_277_ex10_p1.cnx	Control	2	0.00019797	0.00051593	0.00088745	0.00054999	0.00049569	0.0011625	0.0002645	8.9652e-05	7.0052e-05	0.00026195	0.00076692	0.00012881	0.00054097	0.00017311	0.00026722	0.00084179	0.00041544	0.00057389	0.0009952	0.0005192	0.0010717	0.0013968	0.0029138	0.0051097	0.0009248	0.011243	0.00087823	0.00049689	0.00043933	0.0011229	0.0011253	0.0053795	0.00085715	0.0108	0.00076957	0.00080439	0.0043827	0.00062193	0.0067669	0.0022431	0.0037521	0.00087101	0.0028462	0.000728	0.0014992
	60631215	5_278_ex10_p1.cnx	Control	2	6.8924e-05	0.00019236	0.00038912	0.00020528	0.00019981	0.00050798	0.00026045	3.9954e-05	5.9847e-05	0.00015089	0.00052988	7.2036e-05	0.0006372	0.00013192	0.0003535	0.00077881	0.00024122	0.00028842	0.00047268	0.00034781	0.00057387	0.0016819	0.0049715	0.0016425	0.0022507	0.0053775	0.00051983	0.00093463	0.00042498	0.0012308	0.0007702	0.0027616	0.00058364	0.0057366	0.0012168	0.00077684	0.0055575	0.00054948	0.0085648	0.0017712	0.0053155	0.0007185	0.0049203	0.00073205	0.0017213
	60711215	5_279_ex10_p1.cnx	Control	2	5.1294e-05	0.00012023	0.00066257	0.00013524	0.0001186	0.0010516	0.00014122	3.8829e-05	5.8802e-05	0.00013146	0.0010774	0.00012887	0.00094452	9.612e-05	0.00020322	0.00083082	0.00035012	0.00033373	0.00057626	0.00045658	0.00091677	0.0029906	0.0021031	0.005472	0.00077988	0.016351	0.00067339	0.00060906	0.00055469	0.00071206	0.00095871	0.0077509	0.00078571	0.015784	0.00074929	0.0010068	0.00317	0.00057611	0.0043409	0.0019565	0.0029631	0.00071105	0.0023562	0.0006889	0.0017644
	60941213	5_292_ex10_p1.cnx	Control	2	9.1338e-05	0.00021647	0.00042614	0.00021486	0.00022706	0.00058707	0.00016095	5.5693e-05	7.4062e-05	0.00015474	0.00069109	0.00014075	0.00062207	0.00013879	0.00026356	0.00076355	0.00027427	0.001045	0.0018148	0.00048886	0.0032646	0.0012469	0.0052513	0.00080139	0.00061724	0.0075534	0.00051139	0.0010386	0.00039369	0.00072491	0.00071458	0.0037533	0.00055047	0.0076343	0.00062624	0.00090656	0.0023479	0.00041716	0.0033767	0.0023227	0.0024815	0.00058655	0.0015019	0.00089155	0.002599
	60981213	5_293_ex10_p1.cnx	Control	2	9.53e-05	0.00020196	0.00067451	0.00022799	0.00017961	0.00078424	0.00031122	7.1816e-05	8.7492e-05	0.00036089	0.0021179	0.00018544	0.00038524	0.00018873	0.00023142	0.00049444	0.00047349	0.00026498	0.00038533	0.00076945	0.0007461	0.0012817	0.0062885	0.0053431	0.0010439	0.040207	0.00074959	0.0004373	0.00034777	0.0010715	0.00061881	0.018322	0.0012683	0.037873	0.00074825	0.00067326	0.0030765	0.00037626	0.00415	0.0012196	0.0024052	0.00049829	0.0021118	0.00049842	0.0010968
	61041213	5_295_ex10_p1.cnx	Control	2	0.00013415	0.00039356	0.00036942	0.00038484	0.00037286	0.00032676	0.00018259	5.6925e-05	5.664e-05	0.00023424	0.0018389	0.0001378	0.00049151	0.00015658	0.00024692	0.00057262	0.00026852	0.00034034	0.00082076	0.00041734	0.00051981	0.00097736	0.0071437	0.00097198	0.0009337	0.027371	0.00085679	0.00082288	0.00048549	0.00073176	0.0010272	0.012615	0.0010712	0.026297	0.00059208	0.00067563	0.002036	0.00036282	0.0031601	0.0020171	0.0024618	0.00050703	0.0021287	0.00069269	0.0010106
	61291213	5_297_ex10_p1.cnx	Control	2	-0.00033568	-0.00030623	-0.00035063	-0.00023791	-0.0001717	0.00060549	4.5725e-05	-8.9246e-05	-5.1977e-05	-0.00020415	0.00018777	-5.6938e-05	0.00013961	-7.4043e-05	-0.00010107	3.2481e-05	-1.5889e-05	-9.717e-05	-4.5079e-05	-0.00010704	0.00047862	0.00055886	0.0005982	0.0015828	8.9993e-05	0.0019285	-9.5882e-06	7.362e-05	6.8391e-05	0.00049518	0.00016924	0.00085386	5.4694e-05	0.001865	0.00019543	0.0002836	0.00095793	0.00017442	0.001482	0.00046247	0.0010926	0.00012898	0.0010196	0.00047852	0.00031208
	61411213	5_298_ex10_p1.cnx	Control	2	0.0001089	0.00033291	0.00034003	0.00036565	0.0003289	0.00038206	0.00017465	5.7005e-05	8.9941e-05	0.00015422	0.00061636	0.00025557	0.0003675	0.0001436	0.00048831	0.0012515	0.00031434	0.00038269	0.00085994	0.00039174	0.00099487	0.0012803	0.0069424	0.0010013	0.00058641	0.00445	0.00066704	0.0030991	0.00063869	0.0011201	0.0008881	0.0022958	0.00067307	0.004917	0.0011793	0.0009162	0.0077448	0.00080838	0.011108	0.003848	0.0066826	0.00091517	0.0038258	0.0013479	0.0023546
	61511213	5_300_ex10_p1.cnx	Control	2	1.0942e-05	6.1999e-05	4.5394e-05	7.4525e-05	7.3517e-05	0.0001283	2.3621e-05	1.4026e-05	1.6643e-05	6.6078e-05	0.00093776	0.00010622	0.00019362	0.00011226	0.00016787	0.00030659	0.00014206	0.00021253	0.0002829	0.00038483	0.0017559	0.00062754	0.001335	0.0004642	0.00046283	0.0065618	0.00023845	0.00037744	0.00012717	0.0006769	0.0005207	0.0032776	0.00033285	0.0065233	0.0006811	0.00072922	0.0027013	0.0002669	0.0040054	0.0010835	0.0033019	0.00078867	0.0019162	0.001084	0.00187
	61551213	5_301_ex10_p1.cnx	Control	2	0.00029104	0.00021534	0.00054961	0.0002312	0.00012401	0.00032989	0.00029755	9.3397e-05	8.8533e-05	0.00025791	0.0008019	0.00013838	0.0005393	0.0001493	0.00030047	0.00039743	0.0004224	0.00033311	0.00045867	0.00045614	0.00056347	0.0011674	0.0017437	0.0061948	0.00084925	0.012193	0.00057244	0.00059936	0.00068238	0.00093812	0.00071359	0.0055779	0.00077924	0.011444	0.00084611	0.0007616	0.0040513	0.00059669	0.0058056	0.0022047	0.0030843	0.00079816	0.0028178	0.00095549	0.0013643
	61581213	5_302_ex10_p1.cnx	Control	2	8.942e-05	0.00011023	0.00024716	0.00013122	0.00010197	0.0002904	0.00018856	5.8843e-05	6.3258e-05	0.00016532	0.0011427	0.00012246	0.00045259	0.00012073	0.0003378	0.00072012	0.00024477	0.00037568	0.0005855	0.00035532	0.0013646	0.0011891	0.0049526	0.0011337	0.00089346	0.016742	0.0063909	0.00090583	0.00033036	0.0011094	0.0010053	0.0077567	0.0010628	0.015806	0.0016105	0.0028363	0.0065721	0.000777	0.009573	0.002236	0.0054115	0.0011635	0.0041992	0.00098285	0.0022059
	61921213	5_313_ex10_p1.cnx	Control	2	2.9461e-05	0.00013846	7.987e-05	0.00016188	0.00014665	0.0001219	0.00010882	3.92e-05	7.2178e-05	0.00018004	0.0013114	0.00014392	0.00040079	0.00016726	0.00042886	0.00050581	0.00036596	0.00071791	0.00083967	0.00051763	0.00046478	0.0044634	0.002476	0.0012563	0.00078077	0.013448	0.00055053	0.00042364	0.0003242	0.00082836	0.00091586	0.0063594	0.00063527	0.013253	0.0012495	0.0021214	0.006651	0.00072771	0.021852	0.0041855	0.0044214	0.0017692	0.003832	0.0012278	0.019056
	61971213	5_314_ex10_p1.cnx	Control	2	0.00015357	0.00028801	0.00073024	0.00029531	0.00022933	0.0010884	0.00094298	6.8124e-05	9.176e-05	0.00027415	0.0012068	0.00018769	0.00074215	0.00028361	0.00050885	0.00098749	0.00037849	0.00050157	0.00088058	0.0004878	0.0012317	0.0023552	0.0036932	0.0020576	0.00092257	0.0051313	0.00071098	0.0013345	0.00044097	0.0014611	0.00083079	0.002592	0.00068729	0.0052009	0.001028	0.0014314	0.0044186	0.00071851	0.006074	0.0029058	0.004465	0.00097738	0.0032494	0.0012004	0.0020672
	62111213	5_316_ex10_p1.cnx	Control	2	0.00014626	0.00024055	0.00033722	0.00015356	0.00020499	0.00031937	0.00019934	4.9248e-05	8.5418e-05	0.00024554	0.00079364	0.00011499	0.00063547	0.00018107	0.00027089	0.00055023	0.00055689	0.00033451	0.0004906	0.00031519	0.00045548	0.0010438	0.0021303	0.0044575	0.00076523	0.012374	0.00047981	0.00047989	0.00038936	0.0010306	0.00076315	0.0059044	0.00058927	0.011945	0.00069069	0.00062563	0.0029737	0.00047098	0.0043953	0.0018611	0.0023935	0.00053005	0.0021712	0.00086329	0.0013741
	62311213	5_318_ex10_p1.cnx	Control	2	0.00013623	0.00018676	0.00048016	0.00020918	0.00018501	0.00068742	0.00013077	4.3276e-05	5.6554e-05	0.00016099	0.00088291	0.00016261	0.0013988	0.00014486	0.00019938	0.00052031	0.00033581	0.0003325	0.00051363	0.00051357	0.00075129	0.00099491	0.001575	0.0046562	0.00072549	0.016013	0.0010013	0.00085561	0.00036262	0.00089033	0.00078664	0.0074562	0.0010068	0.015159	0.00068355	0.00094263	0.0027568	0.00066224	0.0031493	0.0028511	0.0028962	0.00089158	0.0015265	0.00090891	0.0013336
Pool samples	Pool_1	5_pool1_ex10_p1.cnx	Pool	/	8.3585e-05	0.00026119	0.00035536	0.00026945	0.00025018	0.00039433	0.00023278	5.6589e-05	7.6535e-05	0.00018335	0.00081721	0.00012585	0.00048046	0.00013202	0.0003001	0.00087337	0.00026532	0.00036614	0.00092751	0.00045046	0.00068136	0.0019185	0.0059642	0.0012964	0.00076016	0.0092218	0.00054796	0.0010763	0.00033868	0.0010386	0.00089586	0.0044586	0.0005793	0.0091124	0.00095385	0.0011209	0.0047703	0.00061746	0.0076703	0.0023658	0.0038375	0.0007778	0.0031304	0.00097879	0.0024578
	Pool_2	5_pool2_ex10_p1.cnx	Pool	/	7.41e-05	0.00025751	0.00035167	0.00022396	0.00024136	0.00040083	0.00024596	4.7797e-05	8.263e-05	0.00019265	0.00080255	0.00012365	0.00046934	0.00013015	0.00030958	0.00085256	0.00027108	0.00040279	0.00093529	0.00044634	0.00075943	0.0018417	0.0060427	0.0012203	0.00076677	0.009116	0.00053084	0.0010946	0.00035042	0.0010317	0.0008989	0.0044263	0.00058377	0.0090537	0.00095527	0.0011278	0.0047949	0.00062728	0.0076815	0.0023916	0.0038788	0.0007826	0.0031427	0.0010256	0.0024661
	Pool_3	5_pool3_ex10_p1.cnx	Pool	/	7.9086e-05	0.00024604	0.00035749	0.00026986	0.0002525	0.00040349	0.00021638	4.3924e-05	7.9754e-05	0.00017339	0.00080163	0.00012553	0.00047356	0.00013178	0.00031216	0.00087259	0.00025896	0.00037106	0.00093678	0.0004363	0.00070856	0.0018978	0.0060297	0.0011883	0.00074292	0.0091413	0.00054369	0.0010813	0.00035321	0.0010337	0.00089795	0.0044294	0.00057709	0.0090588	0.00095298	0.0011305	0.0048046	0.00061926	0.0076862	0.0023905	0.0038694	0.00076683	0.0031641	0.0009769	0.0024791
	Pool_4	5_pool4_ex10_p1.cnx	Pool	/	7.8453e-05	0.00024529	0.00032209	0.00026469	0.00024532	0.00039893	0.00020433	4.908e-05	7.3645e-05	0.00017704	0.00080742	0.00013253	0.00047523	0.00011374	0.00030699	0.00086187	0.00025073	0.00037621	0.00092117	0.00044826	0.00080518	0.0018265	0.0060676	0.0011575	0.00075537	0.0091058	0.00055126	0.0010845	0.00035365	0.0010405	0.00089637	0.0043947	0.00058004	0.0090209	0.00094626	0.0011261	0.0048239	0.00062278	0.0076899	0.0023866	0.0038854	0.00077685	0.0031665	0.00099817	0.0024639
	Pool_5	5_pool5_ex10_p1.cnx	Pool	/	9.0479e-05	0.00024085	0.00033525	0.00025817	0.00023351	0.00040079	0.00020355	4.2479e-05	6.7214e-05	0.00017481	0.00079859	0.00013137	0.00047142	0.0001359	0.0003248	0.00086131	0.0002747	0.00040143	0.00095028	0.00040451	0.0012894	0.0013478	0.0060887	0.001141	0.00075968	0.0090539	0.00053354	0.0011154	0.0003501	0.0010412	0.00088591	0.0043624	0.00056648	0.0089637	0.00095219	0.0011093	0.0047817	0.00062042	0.0076229	0.0023886	0.0038768	0.00076296	0.0031316	0.0010715	0.0025577
[truncated: 170 more columns]
